# Supplementary material for: Inferring tumor absolute copy number and clonal substructure from single-cell chromatin accessibility
Source: Brief Bioinform. 2026 May 27;27(3):bbag265. doi: 10.1093/bib/bbag265 (PMC13215597; doi:10.1093/bib/bbag265)
Supplement: Supplementary_materials_bbag265 [file supplementary_materials_bbag265.zip]

Archive with 3 entries (3 files):
- Supplementary Files.docx
- TableS1_Summary of characteristics for the simulated scATAC-seq datasets.xlsx
- TableS2_Performance metrics for CNV detection across simulated datasets.xlsx
