# Supplementary material for: Inferring tumor absolute copy number and clonal substructure from single-cell chromatin accessibility
Source: Brief Bioinform. 2026 May 27;27(3):bbag265. doi: 10.1093/bib/bbag265 (PMC13215597; doi:10.1093/bib/bbag265)
Supplement: Supplementary_materials_bbag265 [file supplementary_materials_bbag265.zip › TableS1_Summary of characteristics for the simulated scATAC-seq datasets.xlsx]

## Sheet: TableS1_Summary of characterist
dataset_id	# reference cells	# inferred cells	Clonal CNV burden (%)	Truth CNV (counts)	Clonal architecture	# subclones	# Ground-truth CNV events (segments)	Truth CNV span (Mb)	CNV size distribution (Mb; counts)	# CNV-positive bins (100kb)	# Replicates
1	2000	2000	≤30	CN1: [79]; CN3: [39]; CN4: [13]; CN5: [4]; CN6: [1]	Monoclonal	1	39	487.29	≤2: [0]; (2,5]: [9]; (5,10]: [11]; (10,20]: [14]; >20: [5]	1959	1
2	2000	2000	≤30	CN1: [79]; CN3: [39]; CN4: [13]; CN5: [4]; CN6: [1]	Monoclonal	1	39	487.29	≤2: [0]; (2,5]: [9]; (5,10]: [11]; (10,20]: [14]; >20: [5]	1959	2
3	2000	2000	≤30	CN1: [79]; CN3: [39]; CN4: [13]; CN5: [4]; CN6: [1]	Monoclonal	1	39	487.29	≤2: [0]; (2,5]: [9]; (5,10]: [11]; (10,20]: [14]; >20: [5]	1959	3
4	2000	2000	≤30	CN1: [79]; CN3: [39]; CN4: [13]; CN5: [4]; CN6: [1]	Monoclonal	1	39	487.29	≤2: [0]; (2,5]: [9]; (5,10]: [11]; (10,20]: [14]; >20: [5]	1959	4
5	2000	2000	≤30	CN1: [79]; CN3: [39]; CN4: [13]; CN5: [4]; CN6: [1]	Monoclonal	1	39	487.29	≤2: [0]; (2,5]: [9]; (5,10]: [11]; (10,20]: [14]; >20: [5]	1959	5
6	2000	2000	≤30	CN1: [79]; CN3: [39]; CN4: [13]; CN5: [4]; CN6: [1]	Monoclonal	1	39	487.29	≤2: [0]; (2,5]: [9]; (5,10]: [11]; (10,20]: [14]; >20: [5]	1959	6
7	2000	2000	≤30	CN1: [79]; CN3: [39]; CN4: [13]; CN5: [4]; CN6: [1]	Monoclonal	1	39	487.29	≤2: [0]; (2,5]: [9]; (5,10]: [11]; (10,20]: [14]; >20: [5]	1959	7
8	2000	2000	≤30	CN1: [79]; CN3: [39]; CN4: [13]; CN5: [4]; CN6: [1]	Monoclonal	1	39	487.29	≤2: [0]; (2,5]: [9]; (5,10]: [11]; (10,20]: [14]; >20: [5]	1959	8
9	2000	2000	≤30	CN1: [79]; CN3: [39]; CN4: [13]; CN5: [4]; CN6: [1]	Monoclonal	1	39	487.29	≤2: [0]; (2,5]: [9]; (5,10]: [11]; (10,20]: [14]; >20: [5]	1959	9
10	2000	2000	≤30	CN1: [79]; CN3: [39]; CN4: [13]; CN5: [4]; CN6: [1]	Monoclonal	1	39	487.29	≤2: [0]; (2,5]: [9]; (5,10]: [11]; (10,20]: [14]; >20: [5]	1959	10
11	2000	2000	≤30	CN1: [79]; CN3: [39]; CN4: [13]; CN5: [4]; CN6: [1]	Biclonal	2	71	966.22	≤2: [0]; (2,5]: [15]; (5,10]: [19]; (10,20]: [26]; >20: [11]	2129	1
12	2000	2000	≤30	CN1: [79]; CN3: [39]; CN4: [13]; CN5: [4]; CN6: [1]	Biclonal	2	71	966.22	≤2: [0]; (2,5]: [15]; (5,10]: [19]; (10,20]: [26]; >20: [11]	2129	2
13	2000	2000	≤30	CN1: [79]; CN3: [39]; CN4: [13]; CN5: [4]; CN6: [1]	Biclonal	2	71	966.22	≤2: [0]; (2,5]: [15]; (5,10]: [19]; (10,20]: [26]; >20: [11]	2129	3
14	2000	2000	≤30	CN1: [79]; CN3: [39]; CN4: [13]; CN5: [4]; CN6: [1]	Biclonal	2	71	966.22	≤2: [0]; (2,5]: [15]; (5,10]: [19]; (10,20]: [26]; >20: [11]	2129	4
15	2000	2000	≤30	CN1: [79]; CN3: [39]; CN4: [13]; CN5: [4]; CN6: [1]	Biclonal	2	71	966.22	≤2: [0]; (2,5]: [15]; (5,10]: [19]; (10,20]: [26]; >20: [11]	2129	5
16	2000	2000	≤30	CN1: [79]; CN3: [39]; CN4: [13]; CN5: [4]; CN6: [1]	Biclonal	2	71	966.22	≤2: [0]; (2,5]: [15]; (5,10]: [19]; (10,20]: [26]; >20: [11]	2129	6
17	2000	2000	≤30	CN1: [79]; CN3: [39]; CN4: [13]; CN5: [4]; CN6: [1]	Biclonal	2	71	966.22	≤2: [0]; (2,5]: [15]; (5,10]: [19]; (10,20]: [26]; >20: [11]	2129	7
18	2000	2000	≤30	CN1: [79]; CN3: [39]; CN4: [13]; CN5: [4]; CN6: [1]	Biclonal	2	71	966.22	≤2: [0]; (2,5]: [15]; (5,10]: [19]; (10,20]: [26]; >20: [11]	2129	8
19	2000	2000	≤30	CN1: [79]; CN3: [39]; CN4: [13]; CN5: [4]; CN6: [1]	Biclonal	2	71	966.22	≤2: [0]; (2,5]: [15]; (5,10]: [19]; (10,20]: [26]; >20: [11]	2129	9
20	2000	2000	≤30	CN1: [79]; CN3: [39]; CN4: [13]; CN5: [4]; CN6: [1]	Biclonal	2	71	966.22	≤2: [0]; (2,5]: [15]; (5,10]: [19]; (10,20]: [26]; >20: [11]	2129	10
21	2000	2000	≤30	CN1: [79]; CN3: [39]; CN4: [13]; CN5: [4]; CN6: [1]	Triclonal	3	108	1463.5	≤2: [0]; (2,5]: [21]; (5,10]: [31]; (10,20]: [37]; >20: [19]	2677	1
22	2000	2000	≤30	CN1: [79]; CN3: [39]; CN4: [13]; CN5: [4]; CN6: [1]	Triclonal	3	108	1463.5	≤2: [0]; (2,5]: [21]; (5,10]: [31]; (10,20]: [37]; >20: [19]	2677	2
23	2000	2000	≤30	CN1: [79]; CN3: [39]; CN4: [13]; CN5: [4]; CN6: [1]	Triclonal	3	108	1463.5	≤2: [0]; (2,5]: [21]; (5,10]: [31]; (10,20]: [37]; >20: [19]	2677	3
24	2000	2000	≤30	CN1: [79]; CN3: [39]; CN4: [13]; CN5: [4]; CN6: [1]	Triclonal	3	108	1463.5	≤2: [0]; (2,5]: [21]; (5,10]: [31]; (10,20]: [37]; >20: [19]	2677	4
25	2000	2000	≤30	CN1: [79]; CN3: [39]; CN4: [13]; CN5: [4]; CN6: [1]	Triclonal	3	108	1463.5	≤2: [0]; (2,5]: [21]; (5,10]: [31]; (10,20]: [37]; >20: [19]	2677	5
26	2000	2000	≤30	CN1: [79]; CN3: [39]; CN4: [13]; CN5: [4]; CN6: [1]	Triclonal	3	108	1463.5	≤2: [0]; (2,5]: [21]; (5,10]: [31]; (10,20]: [37]; >20: [19]	2677	6
27	2000	2000	≤30	CN1: [79]; CN3: [39]; CN4: [13]; CN5: [4]; CN6: [1]	Triclonal	3	108	1463.5	≤2: [0]; (2,5]: [21]; (5,10]: [31]; (10,20]: [37]; >20: [19]	2677	7
28	2000	2000	≤30	CN1: [79]; CN3: [39]; CN4: [13]; CN5: [4]; CN6: [1]	Triclonal	3	108	1463.5	≤2: [0]; (2,5]: [21]; (5,10]: [31]; (10,20]: [37]; >20: [19]	2677	8
29	2000	2000	≤30	CN1: [79]; CN3: [39]; CN4: [13]; CN5: [4]; CN6: [1]	Triclonal	3	108	1463.5	≤2: [0]; (2,5]: [21]; (5,10]: [31]; (10,20]: [37]; >20: [19]	2677	9
30	2000	2000	≤30	CN1: [79]; CN3: [39]; CN4: [13]; CN5: [4]; CN6: [1]	Triclonal	3	108	1463.5	≤2: [0]; (2,5]: [21]; (5,10]: [31]; (10,20]: [37]; >20: [19]	2677	10
31	2000	2000	≤30	CN1: [79]; CN3: [39]; CN4: [13]; CN5: [4]; CN6: [1]	Tetraclonal	4	136	2204.95	≤2: [0]; (2,5]: [25]; (5,10]: [37]; (10,20]: [42]; >20: [32]	3332	1
32	2000	2000	≤30	CN1: [79]; CN3: [39]; CN4: [13]; CN5: [4]; CN6: [1]	Tetraclonal	4	136	2204.95	≤2: [0]; (2,5]: [25]; (5,10]: [37]; (10,20]: [42]; >20: [32]	3332	2
33	2000	2000	≤30	CN1: [79]; CN3: [39]; CN4: [13]; CN5: [4]; CN6: [1]	Tetraclonal	4	136	2204.95	≤2: [0]; (2,5]: [25]; (5,10]: [37]; (10,20]: [42]; >20: [32]	3332	3
34	2000	2000	≤30	CN1: [79]; CN3: [39]; CN4: [13]; CN5: [4]; CN6: [1]	Tetraclonal	4	136	2204.95	≤2: [0]; (2,5]: [25]; (5,10]: [37]; (10,20]: [42]; >20: [32]	3332	4
35	2000	2000	≤30	CN1: [79]; CN3: [39]; CN4: [13]; CN5: [4]; CN6: [1]	Tetraclonal	4	136	2204.95	≤2: [0]; (2,5]: [25]; (5,10]: [37]; (10,20]: [42]; >20: [32]	3332	5
36	2000	2000	≤30	CN1: [79]; CN3: [39]; CN4: [13]; CN5: [4]; CN6: [1]	Tetraclonal	4	136	2204.95	≤2: [0]; (2,5]: [25]; (5,10]: [37]; (10,20]: [42]; >20: [32]	3332	6
37	2000	2000	≤30	CN1: [79]; CN3: [39]; CN4: [13]; CN5: [4]; CN6: [1]	Tetraclonal	4	136	2204.95	≤2: [0]; (2,5]: [25]; (5,10]: [37]; (10,20]: [42]; >20: [32]	3332	7
38	2000	2000	≤30	CN1: [79]; CN3: [39]; CN4: [13]; CN5: [4]; CN6: [1]	Tetraclonal	4	136	2204.95	≤2: [0]; (2,5]: [25]; (5,10]: [37]; (10,20]: [42]; >20: [32]	3332	8
39	2000	2000	≤30	CN1: [79]; CN3: [39]; CN4: [13]; CN5: [4]; CN6: [1]	Tetraclonal	4	136	2204.95	≤2: [0]; (2,5]: [25]; (5,10]: [37]; (10,20]: [42]; >20: [32]	3332	9
40	2000	2000	≤30	CN1: [79]; CN3: [39]; CN4: [13]; CN5: [4]; CN6: [1]	Tetraclonal	4	136	2204.95	≤2: [0]; (2,5]: [25]; (5,10]: [37]; (10,20]: [42]; >20: [32]	3332	10
41	2000	2000	≤40	CN1: [93]; CN3: [45]; CN4: [9]	Monoclonal	1	37	945.28	≤2: [0]; (2,5]: [1]; (5,10]: [3]; (10,20]: [16]; >20: [17]	3208	1
42	2000	2000	≤40	CN1: [93]; CN3: [45]; CN4: [9]	Monoclonal	1	37	945.28	≤2: [0]; (2,5]: [1]; (5,10]: [3]; (10,20]: [16]; >20: [17]	3208	2
43	2000	2000	≤40	CN1: [93]; CN3: [45]; CN4: [9]	Monoclonal	1	37	945.28	≤2: [0]; (2,5]: [1]; (5,10]: [3]; (10,20]: [16]; >20: [17]	3208	3
44	2000	2000	≤40	CN1: [93]; CN3: [45]; CN4: [9]	Monoclonal	1	37	945.28	≤2: [0]; (2,5]: [1]; (5,10]: [3]; (10,20]: [16]; >20: [17]	3208	4
45	2000	2000	≤40	CN1: [93]; CN3: [45]; CN4: [9]	Monoclonal	1	37	945.28	≤2: [0]; (2,5]: [1]; (5,10]: [3]; (10,20]: [16]; >20: [17]	3208	5
46	2000	2000	≤40	CN1: [93]; CN3: [45]; CN4: [9]	Monoclonal	1	37	945.28	≤2: [0]; (2,5]: [1]; (5,10]: [3]; (10,20]: [16]; >20: [17]	3208	6
47	2000	2000	≤40	CN1: [93]; CN3: [45]; CN4: [9]	Monoclonal	1	37	945.28	≤2: [0]; (2,5]: [1]; (5,10]: [3]; (10,20]: [16]; >20: [17]	3208	7
48	2000	2000	≤40	CN1: [93]; CN3: [45]; CN4: [9]	Monoclonal	1	37	945.28	≤2: [0]; (2,5]: [1]; (5,10]: [3]; (10,20]: [16]; >20: [17]	3208	8
49	2000	2000	≤40	CN1: [93]; CN3: [45]; CN4: [9]	Monoclonal	1	37	945.28	≤2: [0]; (2,5]: [1]; (5,10]: [3]; (10,20]: [16]; >20: [17]	3208	9
50	2000	2000	≤40	CN1: [93]; CN3: [45]; CN4: [9]	Monoclonal	1	37	945.28	≤2: [0]; (2,5]: [1]; (5,10]: [3]; (10,20]: [16]; >20: [17]	3208	10
51	2000	2000	≤40	CN1: [93]; CN3: [45]; CN4: [9]	Biclonal	2	74	1871.81	≤2: [0]; (2,5]: [1]; (5,10]: [9]; (10,20]: [33]; >20: [31]	3211	1
52	2000	2000	≤40	CN1: [93]; CN3: [45]; CN4: [9]	Biclonal	2	74	1871.81	≤2: [0]; (2,5]: [1]; (5,10]: [9]; (10,20]: [33]; >20: [31]	3211	2
53	2000	2000	≤40	CN1: [93]; CN3: [45]; CN4: [9]	Biclonal	2	74	1871.81	≤2: [0]; (2,5]: [1]; (5,10]: [9]; (10,20]: [33]; >20: [31]	3211	3
54	2000	2000	≤40	CN1: [93]; CN3: [45]; CN4: [9]	Biclonal	2	74	1871.81	≤2: [0]; (2,5]: [1]; (5,10]: [9]; (10,20]: [33]; >20: [31]	3211	4
55	2000	2000	≤40	CN1: [93]; CN3: [45]; CN4: [9]	Biclonal	2	74	1871.81	≤2: [0]; (2,5]: [1]; (5,10]: [9]; (10,20]: [33]; >20: [31]	3211	5
56	2000	2000	≤40	CN1: [93]; CN3: [45]; CN4: [9]	Biclonal	2	74	1871.81	≤2: [0]; (2,5]: [1]; (5,10]: [9]; (10,20]: [33]; >20: [31]	3211	6
57	2000	2000	≤40	CN1: [93]; CN3: [45]; CN4: [9]	Biclonal	2	74	1871.81	≤2: [0]; (2,5]: [1]; (5,10]: [9]; (10,20]: [33]; >20: [31]	3211	7
58	2000	2000	≤40	CN1: [93]; CN3: [45]; CN4: [9]	Biclonal	2	74	1871.81	≤2: [0]; (2,5]: [1]; (5,10]: [9]; (10,20]: [33]; >20: [31]	3211	8
59	2000	2000	≤40	CN1: [93]; CN3: [45]; CN4: [9]	Biclonal	2	74	1871.81	≤2: [0]; (2,5]: [1]; (5,10]: [9]; (10,20]: [33]; >20: [31]	3211	9
60	2000	2000	≤40	CN1: [93]; CN3: [45]; CN4: [9]	Biclonal	2	74	1871.81	≤2: [0]; (2,5]: [1]; (5,10]: [9]; (10,20]: [33]; >20: [31]	3211	10
61	2000	2000	≤40	CN1: [93]; CN3: [45]; CN4: [9]	Triclonal	3	110	2885.75	≤2: [0]; (2,5]: [1]; (5,10]: [12]; (10,20]: [49]; >20: [48]	3473	1
62	2000	2000	≤40	CN1: [93]; CN3: [45]; CN4: [9]	Triclonal	3	110	2885.75	≤2: [0]; (2,5]: [1]; (5,10]: [12]; (10,20]: [49]; >20: [48]	3473	2
63	2000	2000	≤40	CN1: [93]; CN3: [45]; CN4: [9]	Triclonal	3	110	2885.75	≤2: [0]; (2,5]: [1]; (5,10]: [12]; (10,20]: [49]; >20: [48]	3473	3
64	2000	2000	≤40	CN1: [93]; CN3: [45]; CN4: [9]	Triclonal	3	110	2885.75	≤2: [0]; (2,5]: [1]; (5,10]: [12]; (10,20]: [49]; >20: [48]	3473	4
65	2000	2000	≤40	CN1: [93]; CN3: [45]; CN4: [9]	Triclonal	3	110	2885.75	≤2: [0]; (2,5]: [1]; (5,10]: [12]; (10,20]: [49]; >20: [48]	3473	5
66	2000	2000	≤40	CN1: [93]; CN3: [45]; CN4: [9]	Triclonal	3	110	2885.75	≤2: [0]; (2,5]: [1]; (5,10]: [12]; (10,20]: [49]; >20: [48]	3473	6
67	2000	2000	≤40	CN1: [93]; CN3: [45]; CN4: [9]	Triclonal	3	110	2885.75	≤2: [0]; (2,5]: [1]; (5,10]: [12]; (10,20]: [49]; >20: [48]	3473	7
68	2000	2000	≤40	CN1: [93]; CN3: [45]; CN4: [9]	Triclonal	3	110	2885.75	≤2: [0]; (2,5]: [1]; (5,10]: [12]; (10,20]: [49]; >20: [48]	3473	8
69	2000	2000	≤40	CN1: [93]; CN3: [45]; CN4: [9]	Triclonal	3	110	2885.75	≤2: [0]; (2,5]: [1]; (5,10]: [12]; (10,20]: [49]; >20: [48]	3473	9
70	2000	2000	≤40	CN1: [93]; CN3: [45]; CN4: [9]	Triclonal	3	110	2885.75	≤2: [0]; (2,5]: [1]; (5,10]: [12]; (10,20]: [49]; >20: [48]	3473	10
71	2000	2000	≤40	CN1: [93]; CN3: [45]; CN4: [9]	Tetraclonal	4	147	3934.11	≤2: [0]; (2,5]: [2]; (5,10]: [15]; (10,20]: [63]; >20: [67]	3735	1
72	2000	2000	≤40	CN1: [93]; CN3: [45]; CN4: [9]	Tetraclonal	4	147	3934.11	≤2: [0]; (2,5]: [2]; (5,10]: [15]; (10,20]: [63]; >20: [67]	3735	2
73	2000	2000	≤40	CN1: [93]; CN3: [45]; CN4: [9]	Tetraclonal	4	147	3934.11	≤2: [0]; (2,5]: [2]; (5,10]: [15]; (10,20]: [63]; >20: [67]	3735	3
74	2000	2000	≤40	CN1: [93]; CN3: [45]; CN4: [9]	Tetraclonal	4	147	3934.11	≤2: [0]; (2,5]: [2]; (5,10]: [15]; (10,20]: [63]; >20: [67]	3735	4
75	2000	2000	≤40	CN1: [93]; CN3: [45]; CN4: [9]	Tetraclonal	4	147	3934.11	≤2: [0]; (2,5]: [2]; (5,10]: [15]; (10,20]: [63]; >20: [67]	3735	5
76	2000	2000	≤40	CN1: [93]; CN3: [45]; CN4: [9]	Tetraclonal	4	147	3934.11	≤2: [0]; (2,5]: [2]; (5,10]: [15]; (10,20]: [63]; >20: [67]	3735	6
77	2000	2000	≤40	CN1: [93]; CN3: [45]; CN4: [9]	Tetraclonal	4	147	3934.11	≤2: [0]; (2,5]: [2]; (5,10]: [15]; (10,20]: [63]; >20: [67]	3735	7
78	2000	2000	≤40	CN1: [93]; CN3: [45]; CN4: [9]	Tetraclonal	4	147	3934.11	≤2: [0]; (2,5]: [2]; (5,10]: [15]; (10,20]: [63]; >20: [67]	3735	8
79	2000	2000	≤40	CN1: [93]; CN3: [45]; CN4: [9]	Tetraclonal	4	147	3934.11	≤2: [0]; (2,5]: [2]; (5,10]: [15]; (10,20]: [63]; >20: [67]	3735	9
80	2000	2000	≤40	CN1: [93]; CN3: [45]; CN4: [9]	Tetraclonal	4	147	3934.11	≤2: [0]; (2,5]: [2]; (5,10]: [15]; (10,20]: [63]; >20: [67]	3735	10
81	2000	2000	≤60	CN1: [55]; CN3: [185]; CN4: [13]; CN5: [12]; CN6: [2]	Monoclonal	1	59	1165.36	≤2: [0]; (2,5]: [5]; (5,10]: [16]; (10,20]: [15]; >20: [23]	4893	1
82	2000	2000	≤60	CN1: [55]; CN3: [185]; CN4: [13]; CN5: [12]; CN6: [2]	Monoclonal	1	59	1165.36	≤2: [0]; (2,5]: [5]; (5,10]: [16]; (10,20]: [15]; >20: [23]	4893	2
83	2000	2000	≤60	CN1: [55]; CN3: [185]; CN4: [13]; CN5: [12]; CN6: [2]	Monoclonal	1	59	1165.36	≤2: [0]; (2,5]: [5]; (5,10]: [16]; (10,20]: [15]; >20: [23]	4893	3
84	2000	2000	≤60	CN1: [55]; CN3: [185]; CN4: [13]; CN5: [12]; CN6: [2]	Monoclonal	1	59	1165.36	≤2: [0]; (2,5]: [5]; (5,10]: [16]; (10,20]: [15]; >20: [23]	4893	4
85	2000	2000	≤60	CN1: [55]; CN3: [185]; CN4: [13]; CN5: [12]; CN6: [2]	Monoclonal	1	59	1165.36	≤2: [0]; (2,5]: [5]; (5,10]: [16]; (10,20]: [15]; >20: [23]	4893	5
86	2000	2000	≤60	CN1: [55]; CN3: [185]; CN4: [13]; CN5: [12]; CN6: [2]	Monoclonal	1	59	1165.36	≤2: [0]; (2,5]: [5]; (5,10]: [16]; (10,20]: [15]; >20: [23]	4893	6
87	2000	2000	≤60	CN1: [55]; CN3: [185]; CN4: [13]; CN5: [12]; CN6: [2]	Monoclonal	1	59	1165.36	≤2: [0]; (2,5]: [5]; (5,10]: [16]; (10,20]: [15]; >20: [23]	4893	7
88	2000	2000	≤60	CN1: [55]; CN3: [185]; CN4: [13]; CN5: [12]; CN6: [2]	Monoclonal	1	59	1165.36	≤2: [0]; (2,5]: [5]; (5,10]: [16]; (10,20]: [15]; >20: [23]	4893	8
89	2000	2000	≤60	CN1: [55]; CN3: [185]; CN4: [13]; CN5: [12]; CN6: [2]	Monoclonal	1	59	1165.36	≤2: [0]; (2,5]: [5]; (5,10]: [16]; (10,20]: [15]; >20: [23]	4893	9
90	2000	2000	≤60	CN1: [55]; CN3: [185]; CN4: [13]; CN5: [12]; CN6: [2]	Monoclonal	1	59	1165.36	≤2: [0]; (2,5]: [5]; (5,10]: [16]; (10,20]: [15]; >20: [23]	4893	10
91	2000	2000	≤60	CN1: [55]; CN3: [185]; CN4: [13]; CN5: [12]; CN6: [2]	Biclonal	2	121	2611.58	≤2: [0]; (2,5]: [9]; (5,10]: [32]; (10,20]: [28]; >20: [52]	6415	1
92	2000	2000	≤60	CN1: [55]; CN3: [185]; CN4: [13]; CN5: [12]; CN6: [2]	Biclonal	2	121	2611.58	≤2: [0]; (2,5]: [9]; (5,10]: [32]; (10,20]: [28]; >20: [52]	6415	2
93	2000	2000	≤60	CN1: [55]; CN3: [185]; CN4: [13]; CN5: [12]; CN6: [2]	Biclonal	2	121	2611.58	≤2: [0]; (2,5]: [9]; (5,10]: [32]; (10,20]: [28]; >20: [52]	6415	3
94	2000	2000	≤60	CN1: [55]; CN3: [185]; CN4: [13]; CN5: [12]; CN6: [2]	Biclonal	2	121	2611.58	≤2: [0]; (2,5]: [9]; (5,10]: [32]; (10,20]: [28]; >20: [52]	6415	4
95	2000	2000	≤60	CN1: [55]; CN3: [185]; CN4: [13]; CN5: [12]; CN6: [2]	Biclonal	2	121	2611.58	≤2: [0]; (2,5]: [9]; (5,10]: [32]; (10,20]: [28]; >20: [52]	6415	5
96	2000	2000	≤60	CN1: [55]; CN3: [185]; CN4: [13]; CN5: [12]; CN6: [2]	Biclonal	2	121	2611.58	≤2: [0]; (2,5]: [9]; (5,10]: [32]; (10,20]: [28]; >20: [52]	6415	6
97	2000	2000	≤60	CN1: [55]; CN3: [185]; CN4: [13]; CN5: [12]; CN6: [2]	Biclonal	2	121	2611.58	≤2: [0]; (2,5]: [9]; (5,10]: [32]; (10,20]: [28]; >20: [52]	6415	7
98	2000	2000	≤60	CN1: [55]; CN3: [185]; CN4: [13]; CN5: [12]; CN6: [2]	Biclonal	2	121	2611.58	≤2: [0]; (2,5]: [9]; (5,10]: [32]; (10,20]: [28]; >20: [52]	6415	8
99	2000	2000	≤60	CN1: [55]; CN3: [185]; CN4: [13]; CN5: [12]; CN6: [2]	Biclonal	2	121	2611.58	≤2: [0]; (2,5]: [9]; (5,10]: [32]; (10,20]: [28]; >20: [52]	6415	9
100	2000	2000	≤60	CN1: [55]; CN3: [185]; CN4: [13]; CN5: [12]; CN6: [2]	Biclonal	2	121	2611.58	≤2: [0]; (2,5]: [9]; (5,10]: [32]; (10,20]: [28]; >20: [52]	6415	10
101	2000	2000	≤60	CN1: [55]; CN3: [185]; CN4: [13]; CN5: [12]; CN6: [2]	Triclonal	3	179	4028.93	≤2: [0]; (2,5]: [11]; (5,10]: [48]; (10,20]: [41]; >20: [79]	6474	1
102	2000	2000	≤60	CN1: [55]; CN3: [185]; CN4: [13]; CN5: [12]; CN6: [2]	Triclonal	3	179	4028.93	≤2: [0]; (2,5]: [11]; (5,10]: [48]; (10,20]: [41]; >20: [79]	6474	2
103	2000	2000	≤60	CN1: [55]; CN3: [185]; CN4: [13]; CN5: [12]; CN6: [2]	Triclonal	3	179	4028.93	≤2: [0]; (2,5]: [11]; (5,10]: [48]; (10,20]: [41]; >20: [79]	6474	3
104	2000	2000	≤60	CN1: [55]; CN3: [185]; CN4: [13]; CN5: [12]; CN6: [2]	Triclonal	3	179	4028.93	≤2: [0]; (2,5]: [11]; (5,10]: [48]; (10,20]: [41]; >20: [79]	6474	4
105	2000	2000	≤60	CN1: [55]; CN3: [185]; CN4: [13]; CN5: [12]; CN6: [2]	Triclonal	3	179	4028.93	≤2: [0]; (2,5]: [11]; (5,10]: [48]; (10,20]: [41]; >20: [79]	6474	5
106	2000	2000	≤60	CN1: [55]; CN3: [185]; CN4: [13]; CN5: [12]; CN6: [2]	Triclonal	3	179	4028.93	≤2: [0]; (2,5]: [11]; (5,10]: [48]; (10,20]: [41]; >20: [79]	6474	6
107	2000	2000	≤60	CN1: [55]; CN3: [185]; CN4: [13]; CN5: [12]; CN6: [2]	Triclonal	3	179	4028.93	≤2: [0]; (2,5]: [11]; (5,10]: [48]; (10,20]: [41]; >20: [79]	6474	7
108	2000	2000	≤60	CN1: [55]; CN3: [185]; CN4: [13]; CN5: [12]; CN6: [2]	Triclonal	3	179	4028.93	≤2: [0]; (2,5]: [11]; (5,10]: [48]; (10,20]: [41]; >20: [79]	6474	8
109	2000	2000	≤60	CN1: [55]; CN3: [185]; CN4: [13]; CN5: [12]; CN6: [2]	Triclonal	3	179	4028.93	≤2: [0]; (2,5]: [11]; (5,10]: [48]; (10,20]: [41]; >20: [79]	6474	9
110	2000	2000	≤60	CN1: [55]; CN3: [185]; CN4: [13]; CN5: [12]; CN6: [2]	Triclonal	3	179	4028.93	≤2: [0]; (2,5]: [11]; (5,10]: [48]; (10,20]: [41]; >20: [79]	6474	10
111	2000	2000	≤60	CN1: [55]; CN3: [185]; CN4: [13]; CN5: [12]; CN6: [2]	Tetraclonal	4	267	6317.95	≤2: [0]; (2,5]: [16]; (5,10]: [61]; (10,20]: [63]; >20: [127]	9558	1
112	2000	2000	≤60	CN1: [55]; CN3: [185]; CN4: [13]; CN5: [12]; CN6: [2]	Tetraclonal	4	267	6317.95	≤2: [0]; (2,5]: [16]; (5,10]: [61]; (10,20]: [63]; >20: [127]	9558	2
113	2000	2000	≤60	CN1: [55]; CN3: [185]; CN4: [13]; CN5: [12]; CN6: [2]	Tetraclonal	4	267	6317.95	≤2: [0]; (2,5]: [16]; (5,10]: [61]; (10,20]: [63]; >20: [127]	9558	3
114	2000	2000	≤60	CN1: [55]; CN3: [185]; CN4: [13]; CN5: [12]; CN6: [2]	Tetraclonal	4	267	6317.95	≤2: [0]; (2,5]: [16]; (5,10]: [61]; (10,20]: [63]; >20: [127]	9558	4
115	2000	2000	≤60	CN1: [55]; CN3: [185]; CN4: [13]; CN5: [12]; CN6: [2]	Tetraclonal	4	267	6317.95	≤2: [0]; (2,5]: [16]; (5,10]: [61]; (10,20]: [63]; >20: [127]	9558	5
116	2000	2000	≤60	CN1: [55]; CN3: [185]; CN4: [13]; CN5: [12]; CN6: [2]	Tetraclonal	4	267	6317.95	≤2: [0]; (2,5]: [16]; (5,10]: [61]; (10,20]: [63]; >20: [127]	9558	6
117	2000	2000	≤60	CN1: [55]; CN3: [185]; CN4: [13]; CN5: [12]; CN6: [2]	Tetraclonal	4	267	6317.95	≤2: [0]; (2,5]: [16]; (5,10]: [61]; (10,20]: [63]; >20: [127]	9558	7
118	2000	2000	≤60	CN1: [55]; CN3: [185]; CN4: [13]; CN5: [12]; CN6: [2]	Tetraclonal	4	267	6317.95	≤2: [0]; (2,5]: [16]; (5,10]: [61]; (10,20]: [63]; >20: [127]	9558	8
119	2000	2000	≤60	CN1: [55]; CN3: [185]; CN4: [13]; CN5: [12]; CN6: [2]	Tetraclonal	4	267	6317.95	≤2: [0]; (2,5]: [16]; (5,10]: [61]; (10,20]: [63]; >20: [127]	9558	9
120	2000	2000	≤60	CN1: [55]; CN3: [185]; CN4: [13]; CN5: [12]; CN6: [2]	Tetraclonal	4	267	6317.95	≤2: [0]; (2,5]: [16]; (5,10]: [61]; (10,20]: [63]; >20: [127]	9558	10
121	2000	50	15	CN1: [8]; CN3: [11]; CN4: [9]	Biclonal	2	28	754.39	≤2: [0]; (2,5]: [0]; (5,10]: [3]; (10,20]: [7]; >20: [18]	1178	1
122	2000	50	15	CN1: [8]; CN3: [11]; CN4: [9]	Biclonal	2	28	754.39	≤2: [0]; (2,5]: [0]; (5,10]: [3]; (10,20]: [7]; >20: [18]	1178	2
123	2000	50	15	CN1: [8]; CN3: [11]; CN4: [9]	Biclonal	2	28	754.39	≤2: [0]; (2,5]: [0]; (5,10]: [3]; (10,20]: [7]; >20: [18]	1178	3
124	2000	50	15	CN1: [8]; CN3: [11]; CN4: [9]	Biclonal	2	28	754.39	≤2: [0]; (2,5]: [0]; (5,10]: [3]; (10,20]: [7]; >20: [18]	1178	4
125	2000	50	15	CN1: [8]; CN3: [11]; CN4: [9]	Biclonal	2	28	754.39	≤2: [0]; (2,5]: [0]; (5,10]: [3]; (10,20]: [7]; >20: [18]	1178	5
126	2000	50	15	CN1: [8]; CN3: [11]; CN4: [9]	Biclonal	2	28	754.39	≤2: [0]; (2,5]: [0]; (5,10]: [3]; (10,20]: [7]; >20: [18]	1178	6
127	2000	50	15	CN1: [8]; CN3: [11]; CN4: [9]	Biclonal	2	28	754.39	≤2: [0]; (2,5]: [0]; (5,10]: [3]; (10,20]: [7]; >20: [18]	1178	7
128	2000	50	15	CN1: [8]; CN3: [11]; CN4: [9]	Biclonal	2	28	754.39	≤2: [0]; (2,5]: [0]; (5,10]: [3]; (10,20]: [7]; >20: [18]	1178	8
129	2000	50	15	CN1: [8]; CN3: [11]; CN4: [9]	Biclonal	2	28	754.39	≤2: [0]; (2,5]: [0]; (5,10]: [3]; (10,20]: [7]; >20: [18]	1178	9
130	2000	50	15	CN1: [8]; CN3: [11]; CN4: [9]	Biclonal	2	28	754.39	≤2: [0]; (2,5]: [0]; (5,10]: [3]; (10,20]: [7]; >20: [18]	1178	10
131	2000	100	15	CN1: [8]; CN3: [11]; CN4: [9]	Biclonal	2	28	754.39	≤2: [0]; (2,5]: [0]; (5,10]: [3]; (10,20]: [7]; >20: [18]	1178	1
132	2000	100	15	CN1: [8]; CN3: [11]; CN4: [9]	Biclonal	2	28	754.39	≤2: [0]; (2,5]: [0]; (5,10]: [3]; (10,20]: [7]; >20: [18]	1178	2
133	2000	100	15	CN1: [8]; CN3: [11]; CN4: [9]	Biclonal	2	28	754.39	≤2: [0]; (2,5]: [0]; (5,10]: [3]; (10,20]: [7]; >20: [18]	1178	3
134	2000	100	15	CN1: [8]; CN3: [11]; CN4: [9]	Biclonal	2	28	754.39	≤2: [0]; (2,5]: [0]; (5,10]: [3]; (10,20]: [7]; >20: [18]	1178	4
135	2000	100	15	CN1: [8]; CN3: [11]; CN4: [9]	Biclonal	2	28	754.39	≤2: [0]; (2,5]: [0]; (5,10]: [3]; (10,20]: [7]; >20: [18]	1178	5
136	2000	100	15	CN1: [8]; CN3: [11]; CN4: [9]	Biclonal	2	28	754.39	≤2: [0]; (2,5]: [0]; (5,10]: [3]; (10,20]: [7]; >20: [18]	1178	6
137	2000	100	15	CN1: [8]; CN3: [11]; CN4: [9]	Biclonal	2	28	754.39	≤2: [0]; (2,5]: [0]; (5,10]: [3]; (10,20]: [7]; >20: [18]	1178	7
138	2000	100	15	CN1: [8]; CN3: [11]; CN4: [9]	Biclonal	2	28	754.39	≤2: [0]; (2,5]: [0]; (5,10]: [3]; (10,20]: [7]; >20: [18]	1178	8
139	2000	100	15	CN1: [8]; CN3: [11]; CN4: [9]	Biclonal	2	28	754.39	≤2: [0]; (2,5]: [0]; (5,10]: [3]; (10,20]: [7]; >20: [18]	1178	9
140	2000	100	15	CN1: [8]; CN3: [11]; CN4: [9]	Biclonal	2	28	754.39	≤2: [0]; (2,5]: [0]; (5,10]: [3]; (10,20]: [7]; >20: [18]	1178	10
141	2000	200	15	CN1: [8]; CN3: [11]; CN4: [9]	Biclonal	2	28	754.39	≤2: [0]; (2,5]: [0]; (5,10]: [3]; (10,20]: [7]; >20: [18]	1178	1
142	2000	200	15	CN1: [8]; CN3: [11]; CN4: [9]	Biclonal	2	28	754.39	≤2: [0]; (2,5]: [0]; (5,10]: [3]; (10,20]: [7]; >20: [18]	1178	2
143	2000	200	15	CN1: [8]; CN3: [11]; CN4: [9]	Biclonal	2	28	754.39	≤2: [0]; (2,5]: [0]; (5,10]: [3]; (10,20]: [7]; >20: [18]	1178	3
144	2000	200	15	CN1: [8]; CN3: [11]; CN4: [9]	Biclonal	2	28	754.39	≤2: [0]; (2,5]: [0]; (5,10]: [3]; (10,20]: [7]; >20: [18]	1178	4
145	2000	200	15	CN1: [8]; CN3: [11]; CN4: [9]	Biclonal	2	28	754.39	≤2: [0]; (2,5]: [0]; (5,10]: [3]; (10,20]: [7]; >20: [18]	1178	5
146	2000	200	15	CN1: [8]; CN3: [11]; CN4: [9]	Biclonal	2	28	754.39	≤2: [0]; (2,5]: [0]; (5,10]: [3]; (10,20]: [7]; >20: [18]	1178	6
147	2000	200	15	CN1: [8]; CN3: [11]; CN4: [9]	Biclonal	2	28	754.39	≤2: [0]; (2,5]: [0]; (5,10]: [3]; (10,20]: [7]; >20: [18]	1178	7
148	2000	200	15	CN1: [8]; CN3: [11]; CN4: [9]	Biclonal	2	28	754.39	≤2: [0]; (2,5]: [0]; (5,10]: [3]; (10,20]: [7]; >20: [18]	1178	8
149	2000	200	15	CN1: [8]; CN3: [11]; CN4: [9]	Biclonal	2	28	754.39	≤2: [0]; (2,5]: [0]; (5,10]: [3]; (10,20]: [7]; >20: [18]	1178	9
150	2000	200	15	CN1: [8]; CN3: [11]; CN4: [9]	Biclonal	2	28	754.39	≤2: [0]; (2,5]: [0]; (5,10]: [3]; (10,20]: [7]; >20: [18]	1178	10
151	2000	300	15	CN1: [8]; CN3: [11]; CN4: [9]	Biclonal	2	28	754.39	≤2: [0]; (2,5]: [0]; (5,10]: [3]; (10,20]: [7]; >20: [18]	1178	1
152	2000	300	15	CN1: [8]; CN3: [11]; CN4: [9]	Biclonal	2	28	754.39	≤2: [0]; (2,5]: [0]; (5,10]: [3]; (10,20]: [7]; >20: [18]	1178	2
153	2000	300	15	CN1: [8]; CN3: [11]; CN4: [9]	Biclonal	2	28	754.39	≤2: [0]; (2,5]: [0]; (5,10]: [3]; (10,20]: [7]; >20: [18]	1178	3
154	2000	300	15	CN1: [8]; CN3: [11]; CN4: [9]	Biclonal	2	28	754.39	≤2: [0]; (2,5]: [0]; (5,10]: [3]; (10,20]: [7]; >20: [18]	1178	4
155	2000	300	15	CN1: [8]; CN3: [11]; CN4: [9]	Biclonal	2	28	754.39	≤2: [0]; (2,5]: [0]; (5,10]: [3]; (10,20]: [7]; >20: [18]	1178	5
156	2000	300	15	CN1: [8]; CN3: [11]; CN4: [9]	Biclonal	2	28	754.39	≤2: [0]; (2,5]: [0]; (5,10]: [3]; (10,20]: [7]; >20: [18]	1178	6
157	2000	300	15	CN1: [8]; CN3: [11]; CN4: [9]	Biclonal	2	28	754.39	≤2: [0]; (2,5]: [0]; (5,10]: [3]; (10,20]: [7]; >20: [18]	1178	7
158	2000	300	15	CN1: [8]; CN3: [11]; CN4: [9]	Biclonal	2	28	754.39	≤2: [0]; (2,5]: [0]; (5,10]: [3]; (10,20]: [7]; >20: [18]	1178	8
159	2000	300	15	CN1: [8]; CN3: [11]; CN4: [9]	Biclonal	2	28	754.39	≤2: [0]; (2,5]: [0]; (5,10]: [3]; (10,20]: [7]; >20: [18]	1178	9
160	2000	300	15	CN1: [8]; CN3: [11]; CN4: [9]	Biclonal	2	28	754.39	≤2: [0]; (2,5]: [0]; (5,10]: [3]; (10,20]: [7]; >20: [18]	1178	10
161	2000	400	15	CN1: [8]; CN3: [11]; CN4: [9]	Biclonal	2	28	754.39	≤2: [0]; (2,5]: [0]; (5,10]: [3]; (10,20]: [7]; >20: [18]	1178	1
162	2000	400	15	CN1: [8]; CN3: [11]; CN4: [9]	Biclonal	2	28	754.39	≤2: [0]; (2,5]: [0]; (5,10]: [3]; (10,20]: [7]; >20: [18]	1178	2
163	2000	400	15	CN1: [8]; CN3: [11]; CN4: [9]	Biclonal	2	28	754.39	≤2: [0]; (2,5]: [0]; (5,10]: [3]; (10,20]: [7]; >20: [18]	1178	3
164	2000	400	15	CN1: [8]; CN3: [11]; CN4: [9]	Biclonal	2	28	754.39	≤2: [0]; (2,5]: [0]; (5,10]: [3]; (10,20]: [7]; >20: [18]	1178	4
165	2000	400	15	CN1: [8]; CN3: [11]; CN4: [9]	Biclonal	2	28	754.39	≤2: [0]; (2,5]: [0]; (5,10]: [3]; (10,20]: [7]; >20: [18]	1178	5
166	2000	400	15	CN1: [8]; CN3: [11]; CN4: [9]	Biclonal	2	28	754.39	≤2: [0]; (2,5]: [0]; (5,10]: [3]; (10,20]: [7]; >20: [18]	1178	6
167	2000	400	15	CN1: [8]; CN3: [11]; CN4: [9]	Biclonal	2	28	754.39	≤2: [0]; (2,5]: [0]; (5,10]: [3]; (10,20]: [7]; >20: [18]	1178	7
168	2000	400	15	CN1: [8]; CN3: [11]; CN4: [9]	Biclonal	2	28	754.39	≤2: [0]; (2,5]: [0]; (5,10]: [3]; (10,20]: [7]; >20: [18]	1178	8
169	2000	400	15	CN1: [8]; CN3: [11]; CN4: [9]	Biclonal	2	28	754.39	≤2: [0]; (2,5]: [0]; (5,10]: [3]; (10,20]: [7]; >20: [18]	1178	9
170	2000	400	15	CN1: [8]; CN3: [11]; CN4: [9]	Biclonal	2	28	754.39	≤2: [0]; (2,5]: [0]; (5,10]: [3]; (10,20]: [7]; >20: [18]	1178	10
171	2000	500	15	CN1: [8]; CN3: [11]; CN4: [9]	Biclonal	2	28	754.39	≤2: [0]; (2,5]: [0]; (5,10]: [3]; (10,20]: [7]; >20: [18]	1178	1
172	2000	500	15	CN1: [8]; CN3: [11]; CN4: [9]	Biclonal	2	28	754.39	≤2: [0]; (2,5]: [0]; (5,10]: [3]; (10,20]: [7]; >20: [18]	1178	2
173	2000	500	15	CN1: [8]; CN3: [11]; CN4: [9]	Biclonal	2	28	754.39	≤2: [0]; (2,5]: [0]; (5,10]: [3]; (10,20]: [7]; >20: [18]	1178	3
174	2000	500	15	CN1: [8]; CN3: [11]; CN4: [9]	Biclonal	2	28	754.39	≤2: [0]; (2,5]: [0]; (5,10]: [3]; (10,20]: [7]; >20: [18]	1178	4
175	2000	500	15	CN1: [8]; CN3: [11]; CN4: [9]	Biclonal	2	28	754.39	≤2: [0]; (2,5]: [0]; (5,10]: [3]; (10,20]: [7]; >20: [18]	1178	5
176	2000	500	15	CN1: [8]; CN3: [11]; CN4: [9]	Biclonal	2	28	754.39	≤2: [0]; (2,5]: [0]; (5,10]: [3]; (10,20]: [7]; >20: [18]	1178	6
177	2000	500	15	CN1: [8]; CN3: [11]; CN4: [9]	Biclonal	2	28	754.39	≤2: [0]; (2,5]: [0]; (5,10]: [3]; (10,20]: [7]; >20: [18]	1178	7
178	2000	500	15	CN1: [8]; CN3: [11]; CN4: [9]	Biclonal	2	28	754.39	≤2: [0]; (2,5]: [0]; (5,10]: [3]; (10,20]: [7]; >20: [18]	1178	8
179	2000	500	15	CN1: [8]; CN3: [11]; CN4: [9]	Biclonal	2	28	754.39	≤2: [0]; (2,5]: [0]; (5,10]: [3]; (10,20]: [7]; >20: [18]	1178	9
180	2000	500	15	CN1: [8]; CN3: [11]; CN4: [9]	Biclonal	2	28	754.39	≤2: [0]; (2,5]: [0]; (5,10]: [3]; (10,20]: [7]; >20: [18]	1178	10
181	2000	600	15	CN1: [8]; CN3: [11]; CN4: [9]	Biclonal	2	28	754.39	≤2: [0]; (2,5]: [0]; (5,10]: [3]; (10,20]: [7]; >20: [18]	1178	1
182	2000	600	15	CN1: [8]; CN3: [11]; CN4: [9]	Biclonal	2	28	754.39	≤2: [0]; (2,5]: [0]; (5,10]: [3]; (10,20]: [7]; >20: [18]	1178	2
183	2000	600	15	CN1: [8]; CN3: [11]; CN4: [9]	Biclonal	2	28	754.39	≤2: [0]; (2,5]: [0]; (5,10]: [3]; (10,20]: [7]; >20: [18]	1178	3
184	2000	600	15	CN1: [8]; CN3: [11]; CN4: [9]	Biclonal	2	28	754.39	≤2: [0]; (2,5]: [0]; (5,10]: [3]; (10,20]: [7]; >20: [18]	1178	4
185	2000	600	15	CN1: [8]; CN3: [11]; CN4: [9]	Biclonal	2	28	754.39	≤2: [0]; (2,5]: [0]; (5,10]: [3]; (10,20]: [7]; >20: [18]	1178	5
186	2000	600	15	CN1: [8]; CN3: [11]; CN4: [9]	Biclonal	2	28	754.39	≤2: [0]; (2,5]: [0]; (5,10]: [3]; (10,20]: [7]; >20: [18]	1178	6
187	2000	600	15	CN1: [8]; CN3: [11]; CN4: [9]	Biclonal	2	28	754.39	≤2: [0]; (2,5]: [0]; (5,10]: [3]; (10,20]: [7]; >20: [18]	1178	7
188	2000	600	15	CN1: [8]; CN3: [11]; CN4: [9]	Biclonal	2	28	754.39	≤2: [0]; (2,5]: [0]; (5,10]: [3]; (10,20]: [7]; >20: [18]	1178	8
189	2000	600	15	CN1: [8]; CN3: [11]; CN4: [9]	Biclonal	2	28	754.39	≤2: [0]; (2,5]: [0]; (5,10]: [3]; (10,20]: [7]; >20: [18]	1178	9
190	2000	600	15	CN1: [8]; CN3: [11]; CN4: [9]	Biclonal	2	28	754.39	≤2: [0]; (2,5]: [0]; (5,10]: [3]; (10,20]: [7]; >20: [18]	1178	10
191	2000	700	15	CN1: [8]; CN3: [11]; CN4: [9]	Biclonal	2	28	754.39	≤2: [0]; (2,5]: [0]; (5,10]: [3]; (10,20]: [7]; >20: [18]	1178	1
192	2000	700	15	CN1: [8]; CN3: [11]; CN4: [9]	Biclonal	2	28	754.39	≤2: [0]; (2,5]: [0]; (5,10]: [3]; (10,20]: [7]; >20: [18]	1178	2
193	2000	700	15	CN1: [8]; CN3: [11]; CN4: [9]	Biclonal	2	28	754.39	≤2: [0]; (2,5]: [0]; (5,10]: [3]; (10,20]: [7]; >20: [18]	1178	3
194	2000	700	15	CN1: [8]; CN3: [11]; CN4: [9]	Biclonal	2	28	754.39	≤2: [0]; (2,5]: [0]; (5,10]: [3]; (10,20]: [7]; >20: [18]	1178	4
195	2000	700	15	CN1: [8]; CN3: [11]; CN4: [9]	Biclonal	2	28	754.39	≤2: [0]; (2,5]: [0]; (5,10]: [3]; (10,20]: [7]; >20: [18]	1178	5
196	2000	700	15	CN1: [8]; CN3: [11]; CN4: [9]	Biclonal	2	28	754.39	≤2: [0]; (2,5]: [0]; (5,10]: [3]; (10,20]: [7]; >20: [18]	1178	6
197	2000	700	15	CN1: [8]; CN3: [11]; CN4: [9]	Biclonal	2	28	754.39	≤2: [0]; (2,5]: [0]; (5,10]: [3]; (10,20]: [7]; >20: [18]	1178	7
198	2000	700	15	CN1: [8]; CN3: [11]; CN4: [9]	Biclonal	2	28	754.39	≤2: [0]; (2,5]: [0]; (5,10]: [3]; (10,20]: [7]; >20: [18]	1178	8
199	2000	700	15	CN1: [8]; CN3: [11]; CN4: [9]	Biclonal	2	28	754.39	≤2: [0]; (2,5]: [0]; (5,10]: [3]; (10,20]: [7]; >20: [18]	1178	9
200	2000	700	15	CN1: [8]; CN3: [11]; CN4: [9]	Biclonal	2	28	754.39	≤2: [0]; (2,5]: [0]; (5,10]: [3]; (10,20]: [7]; >20: [18]	1178	10
201	2000	800	15	CN1: [8]; CN3: [11]; CN4: [9]	Biclonal	2	28	754.39	≤2: [0]; (2,5]: [0]; (5,10]: [3]; (10,20]: [7]; >20: [18]	1178	1
202	2000	800	15	CN1: [8]; CN3: [11]; CN4: [9]	Biclonal	2	28	754.39	≤2: [0]; (2,5]: [0]; (5,10]: [3]; (10,20]: [7]; >20: [18]	1178	2
203	2000	800	15	CN1: [8]; CN3: [11]; CN4: [9]	Biclonal	2	28	754.39	≤2: [0]; (2,5]: [0]; (5,10]: [3]; (10,20]: [7]; >20: [18]	1178	3
204	2000	800	15	CN1: [8]; CN3: [11]; CN4: [9]	Biclonal	2	28	754.39	≤2: [0]; (2,5]: [0]; (5,10]: [3]; (10,20]: [7]; >20: [18]	1178	4
205	2000	800	15	CN1: [8]; CN3: [11]; CN4: [9]	Biclonal	2	28	754.39	≤2: [0]; (2,5]: [0]; (5,10]: [3]; (10,20]: [7]; >20: [18]	1178	5
206	2000	800	15	CN1: [8]; CN3: [11]; CN4: [9]	Biclonal	2	28	754.39	≤2: [0]; (2,5]: [0]; (5,10]: [3]; (10,20]: [7]; >20: [18]	1178	6
207	2000	800	15	CN1: [8]; CN3: [11]; CN4: [9]	Biclonal	2	28	754.39	≤2: [0]; (2,5]: [0]; (5,10]: [3]; (10,20]: [7]; >20: [18]	1178	7
208	2000	800	15	CN1: [8]; CN3: [11]; CN4: [9]	Biclonal	2	28	754.39	≤2: [0]; (2,5]: [0]; (5,10]: [3]; (10,20]: [7]; >20: [18]	1178	8
209	2000	800	15	CN1: [8]; CN3: [11]; CN4: [9]	Biclonal	2	28	754.39	≤2: [0]; (2,5]: [0]; (5,10]: [3]; (10,20]: [7]; >20: [18]	1178	9
210	2000	800	15	CN1: [8]; CN3: [11]; CN4: [9]	Biclonal	2	28	754.39	≤2: [0]; (2,5]: [0]; (5,10]: [3]; (10,20]: [7]; >20: [18]	1178	10
211	2000	900	15	CN1: [8]; CN3: [11]; CN4: [9]	Biclonal	2	28	754.39	≤2: [0]; (2,5]: [0]; (5,10]: [3]; (10,20]: [7]; >20: [18]	1178	1
212	2000	900	15	CN1: [8]; CN3: [11]; CN4: [9]	Biclonal	2	28	754.39	≤2: [0]; (2,5]: [0]; (5,10]: [3]; (10,20]: [7]; >20: [18]	1178	2
213	2000	900	15	CN1: [8]; CN3: [11]; CN4: [9]	Biclonal	2	28	754.39	≤2: [0]; (2,5]: [0]; (5,10]: [3]; (10,20]: [7]; >20: [18]	1178	3
214	2000	900	15	CN1: [8]; CN3: [11]; CN4: [9]	Biclonal	2	28	754.39	≤2: [0]; (2,5]: [0]; (5,10]: [3]; (10,20]: [7]; >20: [18]	1178	4
215	2000	900	15	CN1: [8]; CN3: [11]; CN4: [9]	Biclonal	2	28	754.39	≤2: [0]; (2,5]: [0]; (5,10]: [3]; (10,20]: [7]; >20: [18]	1178	5
216	2000	900	15	CN1: [8]; CN3: [11]; CN4: [9]	Biclonal	2	28	754.39	≤2: [0]; (2,5]: [0]; (5,10]: [3]; (10,20]: [7]; >20: [18]	1178	6
217	2000	900	15	CN1: [8]; CN3: [11]; CN4: [9]	Biclonal	2	28	754.39	≤2: [0]; (2,5]: [0]; (5,10]: [3]; (10,20]: [7]; >20: [18]	1178	7
218	2000	900	15	CN1: [8]; CN3: [11]; CN4: [9]	Biclonal	2	28	754.39	≤2: [0]; (2,5]: [0]; (5,10]: [3]; (10,20]: [7]; >20: [18]	1178	8
219	2000	900	15	CN1: [8]; CN3: [11]; CN4: [9]	Biclonal	2	28	754.39	≤2: [0]; (2,5]: [0]; (5,10]: [3]; (10,20]: [7]; >20: [18]	1178	9
220	2000	900	15	CN1: [8]; CN3: [11]; CN4: [9]	Biclonal	2	28	754.39	≤2: [0]; (2,5]: [0]; (5,10]: [3]; (10,20]: [7]; >20: [18]	1178	10
221	2000	1000	15	CN1: [8]; CN3: [11]; CN4: [9]	Biclonal	2	28	754.39	≤2: [0]; (2,5]: [0]; (5,10]: [3]; (10,20]: [7]; >20: [18]	1178	1
222	2000	1000	15	CN1: [8]; CN3: [11]; CN4: [9]	Biclonal	2	28	754.39	≤2: [0]; (2,5]: [0]; (5,10]: [3]; (10,20]: [7]; >20: [18]	1178	2
223	2000	1000	15	CN1: [8]; CN3: [11]; CN4: [9]	Biclonal	2	28	754.39	≤2: [0]; (2,5]: [0]; (5,10]: [3]; (10,20]: [7]; >20: [18]	1178	3
224	2000	1000	15	CN1: [8]; CN3: [11]; CN4: [9]	Biclonal	2	28	754.39	≤2: [0]; (2,5]: [0]; (5,10]: [3]; (10,20]: [7]; >20: [18]	1178	4
225	2000	1000	15	CN1: [8]; CN3: [11]; CN4: [9]	Biclonal	2	28	754.39	≤2: [0]; (2,5]: [0]; (5,10]: [3]; (10,20]: [7]; >20: [18]	1178	5
226	2000	1000	15	CN1: [8]; CN3: [11]; CN4: [9]	Biclonal	2	28	754.39	≤2: [0]; (2,5]: [0]; (5,10]: [3]; (10,20]: [7]; >20: [18]	1178	6
227	2000	1000	15	CN1: [8]; CN3: [11]; CN4: [9]	Biclonal	2	28	754.39	≤2: [0]; (2,5]: [0]; (5,10]: [3]; (10,20]: [7]; >20: [18]	1178	7
228	2000	1000	15	CN1: [8]; CN3: [11]; CN4: [9]	Biclonal	2	28	754.39	≤2: [0]; (2,5]: [0]; (5,10]: [3]; (10,20]: [7]; >20: [18]	1178	8
229	2000	1000	15	CN1: [8]; CN3: [11]; CN4: [9]	Biclonal	2	28	754.39	≤2: [0]; (2,5]: [0]; (5,10]: [3]; (10,20]: [7]; >20: [18]	1178	9
230	2000	1000	15	CN1: [8]; CN3: [11]; CN4: [9]	Biclonal	2	28	754.39	≤2: [0]; (2,5]: [0]; (5,10]: [3]; (10,20]: [7]; >20: [18]	1178	10
231	2000	2000	15	CN1: [8]; CN3: [11]; CN4: [9]	Biclonal	2	28	754.39	≤2: [0]; (2,5]: [0]; (5,10]: [3]; (10,20]: [7]; >20: [18]	1178	1
232	2000	2000	15	CN1: [8]; CN3: [11]; CN4: [9]	Biclonal	2	28	754.39	≤2: [0]; (2,5]: [0]; (5,10]: [3]; (10,20]: [7]; >20: [18]	1178	2
233	2000	2000	15	CN1: [8]; CN3: [11]; CN4: [9]	Biclonal	2	28	754.39	≤2: [0]; (2,5]: [0]; (5,10]: [3]; (10,20]: [7]; >20: [18]	1178	3
234	2000	2000	15	CN1: [8]; CN3: [11]; CN4: [9]	Biclonal	2	28	754.39	≤2: [0]; (2,5]: [0]; (5,10]: [3]; (10,20]: [7]; >20: [18]	1178	4
235	2000	2000	15	CN1: [8]; CN3: [11]; CN4: [9]	Biclonal	2	28	754.39	≤2: [0]; (2,5]: [0]; (5,10]: [3]; (10,20]: [7]; >20: [18]	1178	5
236	2000	2000	15	CN1: [8]; CN3: [11]; CN4: [9]	Biclonal	2	28	754.39	≤2: [0]; (2,5]: [0]; (5,10]: [3]; (10,20]: [7]; >20: [18]	1178	6
237	2000	2000	15	CN1: [8]; CN3: [11]; CN4: [9]	Biclonal	2	28	754.39	≤2: [0]; (2,5]: [0]; (5,10]: [3]; (10,20]: [7]; >20: [18]	1178	7
238	2000	2000	15	CN1: [8]; CN3: [11]; CN4: [9]	Biclonal	2	28	754.39	≤2: [0]; (2,5]: [0]; (5,10]: [3]; (10,20]: [7]; >20: [18]	1178	8
239	2000	2000	15	CN1: [8]; CN3: [11]; CN4: [9]	Biclonal	2	28	754.39	≤2: [0]; (2,5]: [0]; (5,10]: [3]; (10,20]: [7]; >20: [18]	1178	9
240	2000	2000	15	CN1: [8]; CN3: [11]; CN4: [9]	Biclonal	2	28	754.39	≤2: [0]; (2,5]: [0]; (5,10]: [3]; (10,20]: [7]; >20: [18]	1178	10
241	2000	5000	15	CN1: [8]; CN3: [11]; CN4: [9]	Biclonal	2	28	754.39	≤2: [0]; (2,5]: [0]; (5,10]: [3]; (10,20]: [7]; >20: [18]	1178	1
242	2000	5000	15	CN1: [8]; CN3: [11]; CN4: [9]	Biclonal	2	28	754.39	≤2: [0]; (2,5]: [0]; (5,10]: [3]; (10,20]: [7]; >20: [18]	1178	2
243	2000	5000	15	CN1: [8]; CN3: [11]; CN4: [9]	Biclonal	2	28	754.39	≤2: [0]; (2,5]: [0]; (5,10]: [3]; (10,20]: [7]; >20: [18]	1178	3
244	2000	5000	15	CN1: [8]; CN3: [11]; CN4: [9]	Biclonal	2	28	754.39	≤2: [0]; (2,5]: [0]; (5,10]: [3]; (10,20]: [7]; >20: [18]	1178	4
245	2000	5000	15	CN1: [8]; CN3: [11]; CN4: [9]	Biclonal	2	28	754.39	≤2: [0]; (2,5]: [0]; (5,10]: [3]; (10,20]: [7]; >20: [18]	1178	5
246	2000	5000	15	CN1: [8]; CN3: [11]; CN4: [9]	Biclonal	2	28	754.39	≤2: [0]; (2,5]: [0]; (5,10]: [3]; (10,20]: [7]; >20: [18]	1178	6
247	2000	5000	15	CN1: [8]; CN3: [11]; CN4: [9]	Biclonal	2	28	754.39	≤2: [0]; (2,5]: [0]; (5,10]: [3]; (10,20]: [7]; >20: [18]	1178	7
248	2000	5000	15	CN1: [8]; CN3: [11]; CN4: [9]	Biclonal	2	28	754.39	≤2: [0]; (2,5]: [0]; (5,10]: [3]; (10,20]: [7]; >20: [18]	1178	8
249	2000	5000	15	CN1: [8]; CN3: [11]; CN4: [9]	Biclonal	2	28	754.39	≤2: [0]; (2,5]: [0]; (5,10]: [3]; (10,20]: [7]; >20: [18]	1178	9
250	2000	5000	15	CN1: [8]; CN3: [11]; CN4: [9]	Biclonal	2	28	754.39	≤2: [0]; (2,5]: [0]; (5,10]: [3]; (10,20]: [7]; >20: [18]	1178	10
251	2000	10000	15	CN1: [8]; CN3: [11]; CN4: [9]	Biclonal	2	28	754.39	≤2: [0]; (2,5]: [0]; (5,10]: [3]; (10,20]: [7]; >20: [18]	1178	1
252	2000	10000	15	CN1: [8]; CN3: [11]; CN4: [9]	Biclonal	2	28	754.39	≤2: [0]; (2,5]: [0]; (5,10]: [3]; (10,20]: [7]; >20: [18]	1178	2
253	2000	10000	15	CN1: [8]; CN3: [11]; CN4: [9]	Biclonal	2	28	754.39	≤2: [0]; (2,5]: [0]; (5,10]: [3]; (10,20]: [7]; >20: [18]	1178	3
254	2000	10000	15	CN1: [8]; CN3: [11]; CN4: [9]	Biclonal	2	28	754.39	≤2: [0]; (2,5]: [0]; (5,10]: [3]; (10,20]: [7]; >20: [18]	1178	4
255	2000	10000	15	CN1: [8]; CN3: [11]; CN4: [9]	Biclonal	2	28	754.39	≤2: [0]; (2,5]: [0]; (5,10]: [3]; (10,20]: [7]; >20: [18]	1178	5
256	2000	10000	15	CN1: [8]; CN3: [11]; CN4: [9]	Biclonal	2	28	754.39	≤2: [0]; (2,5]: [0]; (5,10]: [3]; (10,20]: [7]; >20: [18]	1178	6
257	2000	10000	15	CN1: [8]; CN3: [11]; CN4: [9]	Biclonal	2	28	754.39	≤2: [0]; (2,5]: [0]; (5,10]: [3]; (10,20]: [7]; >20: [18]	1178	7
258	2000	10000	15	CN1: [8]; CN3: [11]; CN4: [9]	Biclonal	2	28	754.39	≤2: [0]; (2,5]: [0]; (5,10]: [3]; (10,20]: [7]; >20: [18]	1178	8
259	2000	10000	15	CN1: [8]; CN3: [11]; CN4: [9]	Biclonal	2	28	754.39	≤2: [0]; (2,5]: [0]; (5,10]: [3]; (10,20]: [7]; >20: [18]	1178	9
260	2000	10000	15	CN1: [8]; CN3: [11]; CN4: [9]	Biclonal	2	28	754.39	≤2: [0]; (2,5]: [0]; (5,10]: [3]; (10,20]: [7]; >20: [18]	1178	10
261	2000	50	15	CN1: [16]; CN3: [16]; CN4: [12]	Triclonal	3	44	1206.89	≤2: [0]; (2,5]: [0]; (5,10]: [5]; (10,20]: [10]; >20: [29]	1528	1
262	2000	50	15	CN1: [16]; CN3: [16]; CN4: [12]	Triclonal	3	44	1206.89	≤2: [0]; (2,5]: [0]; (5,10]: [5]; (10,20]: [10]; >20: [29]	1528	2
263	2000	50	15	CN1: [16]; CN3: [16]; CN4: [12]	Triclonal	3	44	1206.89	≤2: [0]; (2,5]: [0]; (5,10]: [5]; (10,20]: [10]; >20: [29]	1528	3
264	2000	50	15	CN1: [16]; CN3: [16]; CN4: [12]	Triclonal	3	44	1206.89	≤2: [0]; (2,5]: [0]; (5,10]: [5]; (10,20]: [10]; >20: [29]	1528	4
265	2000	50	15	CN1: [16]; CN3: [16]; CN4: [12]	Triclonal	3	44	1206.89	≤2: [0]; (2,5]: [0]; (5,10]: [5]; (10,20]: [10]; >20: [29]	1528	5
266	2000	50	15	CN1: [16]; CN3: [16]; CN4: [12]	Triclonal	3	44	1206.89	≤2: [0]; (2,5]: [0]; (5,10]: [5]; (10,20]: [10]; >20: [29]	1528	6
267	2000	50	15	CN1: [16]; CN3: [16]; CN4: [12]	Triclonal	3	44	1206.89	≤2: [0]; (2,5]: [0]; (5,10]: [5]; (10,20]: [10]; >20: [29]	1528	7
268	2000	50	15	CN1: [16]; CN3: [16]; CN4: [12]	Triclonal	3	44	1206.89	≤2: [0]; (2,5]: [0]; (5,10]: [5]; (10,20]: [10]; >20: [29]	1528	8
269	2000	50	15	CN1: [16]; CN3: [16]; CN4: [12]	Triclonal	3	44	1206.89	≤2: [0]; (2,5]: [0]; (5,10]: [5]; (10,20]: [10]; >20: [29]	1528	9
270	2000	50	15	CN1: [16]; CN3: [16]; CN4: [12]	Triclonal	3	44	1206.89	≤2: [0]; (2,5]: [0]; (5,10]: [5]; (10,20]: [10]; >20: [29]	1528	10
271	2000	100	15	CN1: [16]; CN3: [16]; CN4: [12]	Triclonal	3	44	1206.89	≤2: [0]; (2,5]: [0]; (5,10]: [5]; (10,20]: [10]; >20: [29]	1528	1
272	2000	100	15	CN1: [16]; CN3: [16]; CN4: [12]	Triclonal	3	44	1206.89	≤2: [0]; (2,5]: [0]; (5,10]: [5]; (10,20]: [10]; >20: [29]	1528	2
273	2000	100	15	CN1: [16]; CN3: [16]; CN4: [12]	Triclonal	3	44	1206.89	≤2: [0]; (2,5]: [0]; (5,10]: [5]; (10,20]: [10]; >20: [29]	1528	3
274	2000	100	15	CN1: [16]; CN3: [16]; CN4: [12]	Triclonal	3	44	1206.89	≤2: [0]; (2,5]: [0]; (5,10]: [5]; (10,20]: [10]; >20: [29]	1528	4
275	2000	100	15	CN1: [16]; CN3: [16]; CN4: [12]	Triclonal	3	44	1206.89	≤2: [0]; (2,5]: [0]; (5,10]: [5]; (10,20]: [10]; >20: [29]	1528	5
276	2000	100	15	CN1: [16]; CN3: [16]; CN4: [12]	Triclonal	3	44	1206.89	≤2: [0]; (2,5]: [0]; (5,10]: [5]; (10,20]: [10]; >20: [29]	1528	6
277	2000	100	15	CN1: [16]; CN3: [16]; CN4: [12]	Triclonal	3	44	1206.89	≤2: [0]; (2,5]: [0]; (5,10]: [5]; (10,20]: [10]; >20: [29]	1528	7
278	2000	100	15	CN1: [16]; CN3: [16]; CN4: [12]	Triclonal	3	44	1206.89	≤2: [0]; (2,5]: [0]; (5,10]: [5]; (10,20]: [10]; >20: [29]	1528	8
279	2000	100	15	CN1: [16]; CN3: [16]; CN4: [12]	Triclonal	3	44	1206.89	≤2: [0]; (2,5]: [0]; (5,10]: [5]; (10,20]: [10]; >20: [29]	1528	9
280	2000	100	15	CN1: [16]; CN3: [16]; CN4: [12]	Triclonal	3	44	1206.89	≤2: [0]; (2,5]: [0]; (5,10]: [5]; (10,20]: [10]; >20: [29]	1528	10
281	2000	200	15	CN1: [16]; CN3: [16]; CN4: [12]	Triclonal	3	44	1206.89	≤2: [0]; (2,5]: [0]; (5,10]: [5]; (10,20]: [10]; >20: [29]	1528	1
282	2000	200	15	CN1: [16]; CN3: [16]; CN4: [12]	Triclonal	3	44	1206.89	≤2: [0]; (2,5]: [0]; (5,10]: [5]; (10,20]: [10]; >20: [29]	1528	2
283	2000	200	15	CN1: [16]; CN3: [16]; CN4: [12]	Triclonal	3	44	1206.89	≤2: [0]; (2,5]: [0]; (5,10]: [5]; (10,20]: [10]; >20: [29]	1528	3
284	2000	200	15	CN1: [16]; CN3: [16]; CN4: [12]	Triclonal	3	44	1206.89	≤2: [0]; (2,5]: [0]; (5,10]: [5]; (10,20]: [10]; >20: [29]	1528	4
285	2000	200	15	CN1: [16]; CN3: [16]; CN4: [12]	Triclonal	3	44	1206.89	≤2: [0]; (2,5]: [0]; (5,10]: [5]; (10,20]: [10]; >20: [29]	1528	5
286	2000	200	15	CN1: [16]; CN3: [16]; CN4: [12]	Triclonal	3	44	1206.89	≤2: [0]; (2,5]: [0]; (5,10]: [5]; (10,20]: [10]; >20: [29]	1528	6
287	2000	200	15	CN1: [16]; CN3: [16]; CN4: [12]	Triclonal	3	44	1206.89	≤2: [0]; (2,5]: [0]; (5,10]: [5]; (10,20]: [10]; >20: [29]	1528	7
288	2000	200	15	CN1: [16]; CN3: [16]; CN4: [12]	Triclonal	3	44	1206.89	≤2: [0]; (2,5]: [0]; (5,10]: [5]; (10,20]: [10]; >20: [29]	1528	8
289	2000	200	15	CN1: [16]; CN3: [16]; CN4: [12]	Triclonal	3	44	1206.89	≤2: [0]; (2,5]: [0]; (5,10]: [5]; (10,20]: [10]; >20: [29]	1528	9
290	2000	200	15	CN1: [16]; CN3: [16]; CN4: [12]	Triclonal	3	44	1206.89	≤2: [0]; (2,5]: [0]; (5,10]: [5]; (10,20]: [10]; >20: [29]	1528	10
291	2000	300	15	CN1: [16]; CN3: [16]; CN4: [12]	Triclonal	3	44	1206.89	≤2: [0]; (2,5]: [0]; (5,10]: [5]; (10,20]: [10]; >20: [29]	1528	1
292	2000	300	15	CN1: [16]; CN3: [16]; CN4: [12]	Triclonal	3	44	1206.89	≤2: [0]; (2,5]: [0]; (5,10]: [5]; (10,20]: [10]; >20: [29]	1528	2
293	2000	300	15	CN1: [16]; CN3: [16]; CN4: [12]	Triclonal	3	44	1206.89	≤2: [0]; (2,5]: [0]; (5,10]: [5]; (10,20]: [10]; >20: [29]	1528	3
294	2000	300	15	CN1: [16]; CN3: [16]; CN4: [12]	Triclonal	3	44	1206.89	≤2: [0]; (2,5]: [0]; (5,10]: [5]; (10,20]: [10]; >20: [29]	1528	4
295	2000	300	15	CN1: [16]; CN3: [16]; CN4: [12]	Triclonal	3	44	1206.89	≤2: [0]; (2,5]: [0]; (5,10]: [5]; (10,20]: [10]; >20: [29]	1528	5
296	2000	300	15	CN1: [16]; CN3: [16]; CN4: [12]	Triclonal	3	44	1206.89	≤2: [0]; (2,5]: [0]; (5,10]: [5]; (10,20]: [10]; >20: [29]	1528	6
297	2000	300	15	CN1: [16]; CN3: [16]; CN4: [12]	Triclonal	3	44	1206.89	≤2: [0]; (2,5]: [0]; (5,10]: [5]; (10,20]: [10]; >20: [29]	1528	7
298	2000	300	15	CN1: [16]; CN3: [16]; CN4: [12]	Triclonal	3	44	1206.89	≤2: [0]; (2,5]: [0]; (5,10]: [5]; (10,20]: [10]; >20: [29]	1528	8
299	2000	300	15	CN1: [16]; CN3: [16]; CN4: [12]	Triclonal	3	44	1206.89	≤2: [0]; (2,5]: [0]; (5,10]: [5]; (10,20]: [10]; >20: [29]	1528	9
300	2000	300	15	CN1: [16]; CN3: [16]; CN4: [12]	Triclonal	3	44	1206.89	≤2: [0]; (2,5]: [0]; (5,10]: [5]; (10,20]: [10]; >20: [29]	1528	10
301	2000	400	15	CN1: [16]; CN3: [16]; CN4: [12]	Triclonal	3	44	1206.89	≤2: [0]; (2,5]: [0]; (5,10]: [5]; (10,20]: [10]; >20: [29]	1528	1
302	2000	400	15	CN1: [16]; CN3: [16]; CN4: [12]	Triclonal	3	44	1206.89	≤2: [0]; (2,5]: [0]; (5,10]: [5]; (10,20]: [10]; >20: [29]	1528	2
303	2000	400	15	CN1: [16]; CN3: [16]; CN4: [12]	Triclonal	3	44	1206.89	≤2: [0]; (2,5]: [0]; (5,10]: [5]; (10,20]: [10]; >20: [29]	1528	3
304	2000	400	15	CN1: [16]; CN3: [16]; CN4: [12]	Triclonal	3	44	1206.89	≤2: [0]; (2,5]: [0]; (5,10]: [5]; (10,20]: [10]; >20: [29]	1528	4
305	2000	400	15	CN1: [16]; CN3: [16]; CN4: [12]	Triclonal	3	44	1206.89	≤2: [0]; (2,5]: [0]; (5,10]: [5]; (10,20]: [10]; >20: [29]	1528	5
306	2000	400	15	CN1: [16]; CN3: [16]; CN4: [12]	Triclonal	3	44	1206.89	≤2: [0]; (2,5]: [0]; (5,10]: [5]; (10,20]: [10]; >20: [29]	1528	6
307	2000	400	15	CN1: [16]; CN3: [16]; CN4: [12]	Triclonal	3	44	1206.89	≤2: [0]; (2,5]: [0]; (5,10]: [5]; (10,20]: [10]; >20: [29]	1528	7
308	2000	400	15	CN1: [16]; CN3: [16]; CN4: [12]	Triclonal	3	44	1206.89	≤2: [0]; (2,5]: [0]; (5,10]: [5]; (10,20]: [10]; >20: [29]	1528	8
309	2000	400	15	CN1: [16]; CN3: [16]; CN4: [12]	Triclonal	3	44	1206.89	≤2: [0]; (2,5]: [0]; (5,10]: [5]; (10,20]: [10]; >20: [29]	1528	9
310	2000	400	15	CN1: [16]; CN3: [16]; CN4: [12]	Triclonal	3	44	1206.89	≤2: [0]; (2,5]: [0]; (5,10]: [5]; (10,20]: [10]; >20: [29]	1528	10
311	2000	500	15	CN1: [16]; CN3: [16]; CN4: [12]	Triclonal	3	44	1206.89	≤2: [0]; (2,5]: [0]; (5,10]: [5]; (10,20]: [10]; >20: [29]	1528	1
312	2000	500	15	CN1: [16]; CN3: [16]; CN4: [12]	Triclonal	3	44	1206.89	≤2: [0]; (2,5]: [0]; (5,10]: [5]; (10,20]: [10]; >20: [29]	1528	2
313	2000	500	15	CN1: [16]; CN3: [16]; CN4: [12]	Triclonal	3	44	1206.89	≤2: [0]; (2,5]: [0]; (5,10]: [5]; (10,20]: [10]; >20: [29]	1528	3
314	2000	500	15	CN1: [16]; CN3: [16]; CN4: [12]	Triclonal	3	44	1206.89	≤2: [0]; (2,5]: [0]; (5,10]: [5]; (10,20]: [10]; >20: [29]	1528	4
315	2000	500	15	CN1: [16]; CN3: [16]; CN4: [12]	Triclonal	3	44	1206.89	≤2: [0]; (2,5]: [0]; (5,10]: [5]; (10,20]: [10]; >20: [29]	1528	5
316	2000	500	15	CN1: [16]; CN3: [16]; CN4: [12]	Triclonal	3	44	1206.89	≤2: [0]; (2,5]: [0]; (5,10]: [5]; (10,20]: [10]; >20: [29]	1528	6
317	2000	500	15	CN1: [16]; CN3: [16]; CN4: [12]	Triclonal	3	44	1206.89	≤2: [0]; (2,5]: [0]; (5,10]: [5]; (10,20]: [10]; >20: [29]	1528	7
318	2000	500	15	CN1: [16]; CN3: [16]; CN4: [12]	Triclonal	3	44	1206.89	≤2: [0]; (2,5]: [0]; (5,10]: [5]; (10,20]: [10]; >20: [29]	1528	8
319	2000	500	15	CN1: [16]; CN3: [16]; CN4: [12]	Triclonal	3	44	1206.89	≤2: [0]; (2,5]: [0]; (5,10]: [5]; (10,20]: [10]; >20: [29]	1528	9
320	2000	500	15	CN1: [16]; CN3: [16]; CN4: [12]	Triclonal	3	44	1206.89	≤2: [0]; (2,5]: [0]; (5,10]: [5]; (10,20]: [10]; >20: [29]	1528	10
321	2000	600	15	CN1: [16]; CN3: [16]; CN4: [12]	Triclonal	3	44	1206.89	≤2: [0]; (2,5]: [0]; (5,10]: [5]; (10,20]: [10]; >20: [29]	1528	1
322	2000	600	15	CN1: [16]; CN3: [16]; CN4: [12]	Triclonal	3	44	1206.89	≤2: [0]; (2,5]: [0]; (5,10]: [5]; (10,20]: [10]; >20: [29]	1528	2
323	2000	600	15	CN1: [16]; CN3: [16]; CN4: [12]	Triclonal	3	44	1206.89	≤2: [0]; (2,5]: [0]; (5,10]: [5]; (10,20]: [10]; >20: [29]	1528	3
324	2000	600	15	CN1: [16]; CN3: [16]; CN4: [12]	Triclonal	3	44	1206.89	≤2: [0]; (2,5]: [0]; (5,10]: [5]; (10,20]: [10]; >20: [29]	1528	4
325	2000	600	15	CN1: [16]; CN3: [16]; CN4: [12]	Triclonal	3	44	1206.89	≤2: [0]; (2,5]: [0]; (5,10]: [5]; (10,20]: [10]; >20: [29]	1528	5
326	2000	600	15	CN1: [16]; CN3: [16]; CN4: [12]	Triclonal	3	44	1206.89	≤2: [0]; (2,5]: [0]; (5,10]: [5]; (10,20]: [10]; >20: [29]	1528	6
327	2000	600	15	CN1: [16]; CN3: [16]; CN4: [12]	Triclonal	3	44	1206.89	≤2: [0]; (2,5]: [0]; (5,10]: [5]; (10,20]: [10]; >20: [29]	1528	7
328	2000	600	15	CN1: [16]; CN3: [16]; CN4: [12]	Triclonal	3	44	1206.89	≤2: [0]; (2,5]: [0]; (5,10]: [5]; (10,20]: [10]; >20: [29]	1528	8
329	2000	600	15	CN1: [16]; CN3: [16]; CN4: [12]	Triclonal	3	44	1206.89	≤2: [0]; (2,5]: [0]; (5,10]: [5]; (10,20]: [10]; >20: [29]	1528	9
330	2000	600	15	CN1: [16]; CN3: [16]; CN4: [12]	Triclonal	3	44	1206.89	≤2: [0]; (2,5]: [0]; (5,10]: [5]; (10,20]: [10]; >20: [29]	1528	10
331	2000	700	15	CN1: [16]; CN3: [16]; CN4: [12]	Triclonal	3	44	1206.89	≤2: [0]; (2,5]: [0]; (5,10]: [5]; (10,20]: [10]; >20: [29]	1528	1
332	2000	700	15	CN1: [16]; CN3: [16]; CN4: [12]	Triclonal	3	44	1206.89	≤2: [0]; (2,5]: [0]; (5,10]: [5]; (10,20]: [10]; >20: [29]	1528	2
333	2000	700	15	CN1: [16]; CN3: [16]; CN4: [12]	Triclonal	3	44	1206.89	≤2: [0]; (2,5]: [0]; (5,10]: [5]; (10,20]: [10]; >20: [29]	1528	3
334	2000	700	15	CN1: [16]; CN3: [16]; CN4: [12]	Triclonal	3	44	1206.89	≤2: [0]; (2,5]: [0]; (5,10]: [5]; (10,20]: [10]; >20: [29]	1528	4
335	2000	700	15	CN1: [16]; CN3: [16]; CN4: [12]	Triclonal	3	44	1206.89	≤2: [0]; (2,5]: [0]; (5,10]: [5]; (10,20]: [10]; >20: [29]	1528	5
336	2000	700	15	CN1: [16]; CN3: [16]; CN4: [12]	Triclonal	3	44	1206.89	≤2: [0]; (2,5]: [0]; (5,10]: [5]; (10,20]: [10]; >20: [29]	1528	6
337	2000	700	15	CN1: [16]; CN3: [16]; CN4: [12]	Triclonal	3	44	1206.89	≤2: [0]; (2,5]: [0]; (5,10]: [5]; (10,20]: [10]; >20: [29]	1528	7
338	2000	700	15	CN1: [16]; CN3: [16]; CN4: [12]	Triclonal	3	44	1206.89	≤2: [0]; (2,5]: [0]; (5,10]: [5]; (10,20]: [10]; >20: [29]	1528	8
339	2000	700	15	CN1: [16]; CN3: [16]; CN4: [12]	Triclonal	3	44	1206.89	≤2: [0]; (2,5]: [0]; (5,10]: [5]; (10,20]: [10]; >20: [29]	1528	9
340	2000	700	15	CN1: [16]; CN3: [16]; CN4: [12]	Triclonal	3	44	1206.89	≤2: [0]; (2,5]: [0]; (5,10]: [5]; (10,20]: [10]; >20: [29]	1528	10
341	2000	800	15	CN1: [16]; CN3: [16]; CN4: [12]	Triclonal	3	44	1206.89	≤2: [0]; (2,5]: [0]; (5,10]: [5]; (10,20]: [10]; >20: [29]	1528	1
342	2000	800	15	CN1: [16]; CN3: [16]; CN4: [12]	Triclonal	3	44	1206.89	≤2: [0]; (2,5]: [0]; (5,10]: [5]; (10,20]: [10]; >20: [29]	1528	2
343	2000	800	15	CN1: [16]; CN3: [16]; CN4: [12]	Triclonal	3	44	1206.89	≤2: [0]; (2,5]: [0]; (5,10]: [5]; (10,20]: [10]; >20: [29]	1528	3
344	2000	800	15	CN1: [16]; CN3: [16]; CN4: [12]	Triclonal	3	44	1206.89	≤2: [0]; (2,5]: [0]; (5,10]: [5]; (10,20]: [10]; >20: [29]	1528	4
345	2000	800	15	CN1: [16]; CN3: [16]; CN4: [12]	Triclonal	3	44	1206.89	≤2: [0]; (2,5]: [0]; (5,10]: [5]; (10,20]: [10]; >20: [29]	1528	5
346	2000	800	15	CN1: [16]; CN3: [16]; CN4: [12]	Triclonal	3	44	1206.89	≤2: [0]; (2,5]: [0]; (5,10]: [5]; (10,20]: [10]; >20: [29]	1528	6
347	2000	800	15	CN1: [16]; CN3: [16]; CN4: [12]	Triclonal	3	44	1206.89	≤2: [0]; (2,5]: [0]; (5,10]: [5]; (10,20]: [10]; >20: [29]	1528	7
348	2000	800	15	CN1: [16]; CN3: [16]; CN4: [12]	Triclonal	3	44	1206.89	≤2: [0]; (2,5]: [0]; (5,10]: [5]; (10,20]: [10]; >20: [29]	1528	8
349	2000	800	15	CN1: [16]; CN3: [16]; CN4: [12]	Triclonal	3	44	1206.89	≤2: [0]; (2,5]: [0]; (5,10]: [5]; (10,20]: [10]; >20: [29]	1528	9
350	2000	800	15	CN1: [16]; CN3: [16]; CN4: [12]	Triclonal	3	44	1206.89	≤2: [0]; (2,5]: [0]; (5,10]: [5]; (10,20]: [10]; >20: [29]	1528	10
351	2000	900	15	CN1: [16]; CN3: [16]; CN4: [12]	Triclonal	3	44	1206.89	≤2: [0]; (2,5]: [0]; (5,10]: [5]; (10,20]: [10]; >20: [29]	1528	1
352	2000	900	15	CN1: [16]; CN3: [16]; CN4: [12]	Triclonal	3	44	1206.89	≤2: [0]; (2,5]: [0]; (5,10]: [5]; (10,20]: [10]; >20: [29]	1528	2
353	2000	900	15	CN1: [16]; CN3: [16]; CN4: [12]	Triclonal	3	44	1206.89	≤2: [0]; (2,5]: [0]; (5,10]: [5]; (10,20]: [10]; >20: [29]	1528	3
354	2000	900	15	CN1: [16]; CN3: [16]; CN4: [12]	Triclonal	3	44	1206.89	≤2: [0]; (2,5]: [0]; (5,10]: [5]; (10,20]: [10]; >20: [29]	1528	4
355	2000	900	15	CN1: [16]; CN3: [16]; CN4: [12]	Triclonal	3	44	1206.89	≤2: [0]; (2,5]: [0]; (5,10]: [5]; (10,20]: [10]; >20: [29]	1528	5
356	2000	900	15	CN1: [16]; CN3: [16]; CN4: [12]	Triclonal	3	44	1206.89	≤2: [0]; (2,5]: [0]; (5,10]: [5]; (10,20]: [10]; >20: [29]	1528	6
357	2000	900	15	CN1: [16]; CN3: [16]; CN4: [12]	Triclonal	3	44	1206.89	≤2: [0]; (2,5]: [0]; (5,10]: [5]; (10,20]: [10]; >20: [29]	1528	7
358	2000	900	15	CN1: [16]; CN3: [16]; CN4: [12]	Triclonal	3	44	1206.89	≤2: [0]; (2,5]: [0]; (5,10]: [5]; (10,20]: [10]; >20: [29]	1528	8
359	2000	900	15	CN1: [16]; CN3: [16]; CN4: [12]	Triclonal	3	44	1206.89	≤2: [0]; (2,5]: [0]; (5,10]: [5]; (10,20]: [10]; >20: [29]	1528	9
360	2000	900	15	CN1: [16]; CN3: [16]; CN4: [12]	Triclonal	3	44	1206.89	≤2: [0]; (2,5]: [0]; (5,10]: [5]; (10,20]: [10]; >20: [29]	1528	10
361	2000	1000	15	CN1: [16]; CN3: [16]; CN4: [12]	Triclonal	3	44	1206.89	≤2: [0]; (2,5]: [0]; (5,10]: [5]; (10,20]: [10]; >20: [29]	1528	1
362	2000	1000	15	CN1: [16]; CN3: [16]; CN4: [12]	Triclonal	3	44	1206.89	≤2: [0]; (2,5]: [0]; (5,10]: [5]; (10,20]: [10]; >20: [29]	1528	2
363	2000	1000	15	CN1: [16]; CN3: [16]; CN4: [12]	Triclonal	3	44	1206.89	≤2: [0]; (2,5]: [0]; (5,10]: [5]; (10,20]: [10]; >20: [29]	1528	3
364	2000	1000	15	CN1: [16]; CN3: [16]; CN4: [12]	Triclonal	3	44	1206.89	≤2: [0]; (2,5]: [0]; (5,10]: [5]; (10,20]: [10]; >20: [29]	1528	4
365	2000	1000	15	CN1: [16]; CN3: [16]; CN4: [12]	Triclonal	3	44	1206.89	≤2: [0]; (2,5]: [0]; (5,10]: [5]; (10,20]: [10]; >20: [29]	1528	5
366	2000	1000	15	CN1: [16]; CN3: [16]; CN4: [12]	Triclonal	3	44	1206.89	≤2: [0]; (2,5]: [0]; (5,10]: [5]; (10,20]: [10]; >20: [29]	1528	6
367	2000	1000	15	CN1: [16]; CN3: [16]; CN4: [12]	Triclonal	3	44	1206.89	≤2: [0]; (2,5]: [0]; (5,10]: [5]; (10,20]: [10]; >20: [29]	1528	7
368	2000	1000	15	CN1: [16]; CN3: [16]; CN4: [12]	Triclonal	3	44	1206.89	≤2: [0]; (2,5]: [0]; (5,10]: [5]; (10,20]: [10]; >20: [29]	1528	8
369	2000	1000	15	CN1: [16]; CN3: [16]; CN4: [12]	Triclonal	3	44	1206.89	≤2: [0]; (2,5]: [0]; (5,10]: [5]; (10,20]: [10]; >20: [29]	1528	9
370	2000	1000	15	CN1: [16]; CN3: [16]; CN4: [12]	Triclonal	3	44	1206.89	≤2: [0]; (2,5]: [0]; (5,10]: [5]; (10,20]: [10]; >20: [29]	1528	10
371	2000	2000	15	CN1: [16]; CN3: [16]; CN4: [12]	Triclonal	3	44	1206.89	≤2: [0]; (2,5]: [0]; (5,10]: [5]; (10,20]: [10]; >20: [29]	1528	1
372	2000	2000	15	CN1: [16]; CN3: [16]; CN4: [12]	Triclonal	3	44	1206.89	≤2: [0]; (2,5]: [0]; (5,10]: [5]; (10,20]: [10]; >20: [29]	1528	2
373	2000	2000	15	CN1: [16]; CN3: [16]; CN4: [12]	Triclonal	3	44	1206.89	≤2: [0]; (2,5]: [0]; (5,10]: [5]; (10,20]: [10]; >20: [29]	1528	3
374	2000	2000	15	CN1: [16]; CN3: [16]; CN4: [12]	Triclonal	3	44	1206.89	≤2: [0]; (2,5]: [0]; (5,10]: [5]; (10,20]: [10]; >20: [29]	1528	4
375	2000	2000	15	CN1: [16]; CN3: [16]; CN4: [12]	Triclonal	3	44	1206.89	≤2: [0]; (2,5]: [0]; (5,10]: [5]; (10,20]: [10]; >20: [29]	1528	5
376	2000	2000	15	CN1: [16]; CN3: [16]; CN4: [12]	Triclonal	3	44	1206.89	≤2: [0]; (2,5]: [0]; (5,10]: [5]; (10,20]: [10]; >20: [29]	1528	6
377	2000	2000	15	CN1: [16]; CN3: [16]; CN4: [12]	Triclonal	3	44	1206.89	≤2: [0]; (2,5]: [0]; (5,10]: [5]; (10,20]: [10]; >20: [29]	1528	7
378	2000	2000	15	CN1: [16]; CN3: [16]; CN4: [12]	Triclonal	3	44	1206.89	≤2: [0]; (2,5]: [0]; (5,10]: [5]; (10,20]: [10]; >20: [29]	1528	8
379	2000	2000	15	CN1: [16]; CN3: [16]; CN4: [12]	Triclonal	3	44	1206.89	≤2: [0]; (2,5]: [0]; (5,10]: [5]; (10,20]: [10]; >20: [29]	1528	9
380	2000	2000	15	CN1: [16]; CN3: [16]; CN4: [12]	Triclonal	3	44	1206.89	≤2: [0]; (2,5]: [0]; (5,10]: [5]; (10,20]: [10]; >20: [29]	1528	10
381	2000	5000	15	CN1: [16]; CN3: [16]; CN4: [12]	Triclonal	3	44	1206.89	≤2: [0]; (2,5]: [0]; (5,10]: [5]; (10,20]: [10]; >20: [29]	1528	1
382	2000	5000	15	CN1: [16]; CN3: [16]; CN4: [12]	Triclonal	3	44	1206.89	≤2: [0]; (2,5]: [0]; (5,10]: [5]; (10,20]: [10]; >20: [29]	1528	2
383	2000	5000	15	CN1: [16]; CN3: [16]; CN4: [12]	Triclonal	3	44	1206.89	≤2: [0]; (2,5]: [0]; (5,10]: [5]; (10,20]: [10]; >20: [29]	1528	3
384	2000	5000	15	CN1: [16]; CN3: [16]; CN4: [12]	Triclonal	3	44	1206.89	≤2: [0]; (2,5]: [0]; (5,10]: [5]; (10,20]: [10]; >20: [29]	1528	4
385	2000	5000	15	CN1: [16]; CN3: [16]; CN4: [12]	Triclonal	3	44	1206.89	≤2: [0]; (2,5]: [0]; (5,10]: [5]; (10,20]: [10]; >20: [29]	1528	5
386	2000	5000	15	CN1: [16]; CN3: [16]; CN4: [12]	Triclonal	3	44	1206.89	≤2: [0]; (2,5]: [0]; (5,10]: [5]; (10,20]: [10]; >20: [29]	1528	6
387	2000	5000	15	CN1: [16]; CN3: [16]; CN4: [12]	Triclonal	3	44	1206.89	≤2: [0]; (2,5]: [0]; (5,10]: [5]; (10,20]: [10]; >20: [29]	1528	7
388	2000	5000	15	CN1: [16]; CN3: [16]; CN4: [12]	Triclonal	3	44	1206.89	≤2: [0]; (2,5]: [0]; (5,10]: [5]; (10,20]: [10]; >20: [29]	1528	8
389	2000	5000	15	CN1: [16]; CN3: [16]; CN4: [12]	Triclonal	3	44	1206.89	≤2: [0]; (2,5]: [0]; (5,10]: [5]; (10,20]: [10]; >20: [29]	1528	9
390	2000	5000	15	CN1: [16]; CN3: [16]; CN4: [12]	Triclonal	3	44	1206.89	≤2: [0]; (2,5]: [0]; (5,10]: [5]; (10,20]: [10]; >20: [29]	1528	10
391	2000	10000	15	CN1: [16]; CN3: [16]; CN4: [12]	Triclonal	3	44	1206.89	≤2: [0]; (2,5]: [0]; (5,10]: [5]; (10,20]: [10]; >20: [29]	1528	1
392	2000	10000	15	CN1: [16]; CN3: [16]; CN4: [12]	Triclonal	3	44	1206.89	≤2: [0]; (2,5]: [0]; (5,10]: [5]; (10,20]: [10]; >20: [29]	1528	2
393	2000	10000	15	CN1: [16]; CN3: [16]; CN4: [12]	Triclonal	3	44	1206.89	≤2: [0]; (2,5]: [0]; (5,10]: [5]; (10,20]: [10]; >20: [29]	1528	3
394	2000	10000	15	CN1: [16]; CN3: [16]; CN4: [12]	Triclonal	3	44	1206.89	≤2: [0]; (2,5]: [0]; (5,10]: [5]; (10,20]: [10]; >20: [29]	1528	4
395	2000	10000	15	CN1: [16]; CN3: [16]; CN4: [12]	Triclonal	3	44	1206.89	≤2: [0]; (2,5]: [0]; (5,10]: [5]; (10,20]: [10]; >20: [29]	1528	5
396	2000	10000	15	CN1: [16]; CN3: [16]; CN4: [12]	Triclonal	3	44	1206.89	≤2: [0]; (2,5]: [0]; (5,10]: [5]; (10,20]: [10]; >20: [29]	1528	6
397	2000	10000	15	CN1: [16]; CN3: [16]; CN4: [12]	Triclonal	3	44	1206.89	≤2: [0]; (2,5]: [0]; (5,10]: [5]; (10,20]: [10]; >20: [29]	1528	7
398	2000	10000	15	CN1: [16]; CN3: [16]; CN4: [12]	Triclonal	3	44	1206.89	≤2: [0]; (2,5]: [0]; (5,10]: [5]; (10,20]: [10]; >20: [29]	1528	8
399	2000	10000	15	CN1: [16]; CN3: [16]; CN4: [12]	Triclonal	3	44	1206.89	≤2: [0]; (2,5]: [0]; (5,10]: [5]; (10,20]: [10]; >20: [29]	1528	9
400	2000	10000	15	CN1: [16]; CN3: [16]; CN4: [12]	Triclonal	3	44	1206.89	≤2: [0]; (2,5]: [0]; (5,10]: [5]; (10,20]: [10]; >20: [29]	1528	10
401	2000	50	15	CN1: [23]; CN3: [21]; CN4: [18]	Tetraclonal	4	62	1639.65	≤2: [0]; (2,5]: [0]; (5,10]: [9]; (10,20]: [16]; >20: [37]	1528	1
402	2000	50	15	CN1: [23]; CN3: [21]; CN4: [18]	Tetraclonal	4	62	1639.65	≤2: [0]; (2,5]: [0]; (5,10]: [9]; (10,20]: [16]; >20: [37]	1528	2
403	2000	50	15	CN1: [23]; CN3: [21]; CN4: [18]	Tetraclonal	4	62	1639.65	≤2: [0]; (2,5]: [0]; (5,10]: [9]; (10,20]: [16]; >20: [37]	1528	3
404	2000	50	15	CN1: [23]; CN3: [21]; CN4: [18]	Tetraclonal	4	62	1639.65	≤2: [0]; (2,5]: [0]; (5,10]: [9]; (10,20]: [16]; >20: [37]	1528	4
405	2000	50	15	CN1: [23]; CN3: [21]; CN4: [18]	Tetraclonal	4	62	1639.65	≤2: [0]; (2,5]: [0]; (5,10]: [9]; (10,20]: [16]; >20: [37]	1528	5
406	2000	50	15	CN1: [23]; CN3: [21]; CN4: [18]	Tetraclonal	4	62	1639.65	≤2: [0]; (2,5]: [0]; (5,10]: [9]; (10,20]: [16]; >20: [37]	1528	6
407	2000	50	15	CN1: [23]; CN3: [21]; CN4: [18]	Tetraclonal	4	62	1639.65	≤2: [0]; (2,5]: [0]; (5,10]: [9]; (10,20]: [16]; >20: [37]	1528	7
408	2000	50	15	CN1: [23]; CN3: [21]; CN4: [18]	Tetraclonal	4	62	1639.65	≤2: [0]; (2,5]: [0]; (5,10]: [9]; (10,20]: [16]; >20: [37]	1528	8
409	2000	50	15	CN1: [23]; CN3: [21]; CN4: [18]	Tetraclonal	4	62	1639.65	≤2: [0]; (2,5]: [0]; (5,10]: [9]; (10,20]: [16]; >20: [37]	1528	9
410	2000	50	15	CN1: [23]; CN3: [21]; CN4: [18]	Tetraclonal	4	62	1639.65	≤2: [0]; (2,5]: [0]; (5,10]: [9]; (10,20]: [16]; >20: [37]	1528	10
411	2000	100	15	CN1: [23]; CN3: [21]; CN4: [18]	Tetraclonal	4	62	1639.65	≤2: [0]; (2,5]: [0]; (5,10]: [9]; (10,20]: [16]; >20: [37]	1528	1
412	2000	100	15	CN1: [23]; CN3: [21]; CN4: [18]	Tetraclonal	4	62	1639.65	≤2: [0]; (2,5]: [0]; (5,10]: [9]; (10,20]: [16]; >20: [37]	1528	2
413	2000	100	15	CN1: [23]; CN3: [21]; CN4: [18]	Tetraclonal	4	62	1639.65	≤2: [0]; (2,5]: [0]; (5,10]: [9]; (10,20]: [16]; >20: [37]	1528	3
414	2000	100	15	CN1: [23]; CN3: [21]; CN4: [18]	Tetraclonal	4	62	1639.65	≤2: [0]; (2,5]: [0]; (5,10]: [9]; (10,20]: [16]; >20: [37]	1528	4
415	2000	100	15	CN1: [23]; CN3: [21]; CN4: [18]	Tetraclonal	4	62	1639.65	≤2: [0]; (2,5]: [0]; (5,10]: [9]; (10,20]: [16]; >20: [37]	1528	5
416	2000	100	15	CN1: [23]; CN3: [21]; CN4: [18]	Tetraclonal	4	62	1639.65	≤2: [0]; (2,5]: [0]; (5,10]: [9]; (10,20]: [16]; >20: [37]	1528	6
417	2000	100	15	CN1: [23]; CN3: [21]; CN4: [18]	Tetraclonal	4	62	1639.65	≤2: [0]; (2,5]: [0]; (5,10]: [9]; (10,20]: [16]; >20: [37]	1528	7
418	2000	100	15	CN1: [23]; CN3: [21]; CN4: [18]	Tetraclonal	4	62	1639.65	≤2: [0]; (2,5]: [0]; (5,10]: [9]; (10,20]: [16]; >20: [37]	1528	8
419	2000	100	15	CN1: [23]; CN3: [21]; CN4: [18]	Tetraclonal	4	62	1639.65	≤2: [0]; (2,5]: [0]; (5,10]: [9]; (10,20]: [16]; >20: [37]	1528	9
420	2000	100	15	CN1: [23]; CN3: [21]; CN4: [18]	Tetraclonal	4	62	1639.65	≤2: [0]; (2,5]: [0]; (5,10]: [9]; (10,20]: [16]; >20: [37]	1528	10
421	2000	200	15	CN1: [23]; CN3: [21]; CN4: [18]	Tetraclonal	4	62	1639.65	≤2: [0]; (2,5]: [0]; (5,10]: [9]; (10,20]: [16]; >20: [37]	1528	1
422	2000	200	15	CN1: [23]; CN3: [21]; CN4: [18]	Tetraclonal	4	62	1639.65	≤2: [0]; (2,5]: [0]; (5,10]: [9]; (10,20]: [16]; >20: [37]	1528	2
423	2000	200	15	CN1: [23]; CN3: [21]; CN4: [18]	Tetraclonal	4	62	1639.65	≤2: [0]; (2,5]: [0]; (5,10]: [9]; (10,20]: [16]; >20: [37]	1528	3
424	2000	200	15	CN1: [23]; CN3: [21]; CN4: [18]	Tetraclonal	4	62	1639.65	≤2: [0]; (2,5]: [0]; (5,10]: [9]; (10,20]: [16]; >20: [37]	1528	4
425	2000	200	15	CN1: [23]; CN3: [21]; CN4: [18]	Tetraclonal	4	62	1639.65	≤2: [0]; (2,5]: [0]; (5,10]: [9]; (10,20]: [16]; >20: [37]	1528	5
426	2000	200	15	CN1: [23]; CN3: [21]; CN4: [18]	Tetraclonal	4	62	1639.65	≤2: [0]; (2,5]: [0]; (5,10]: [9]; (10,20]: [16]; >20: [37]	1528	6
427	2000	200	15	CN1: [23]; CN3: [21]; CN4: [18]	Tetraclonal	4	62	1639.65	≤2: [0]; (2,5]: [0]; (5,10]: [9]; (10,20]: [16]; >20: [37]	1528	7
428	2000	200	15	CN1: [23]; CN3: [21]; CN4: [18]	Tetraclonal	4	62	1639.65	≤2: [0]; (2,5]: [0]; (5,10]: [9]; (10,20]: [16]; >20: [37]	1528	8
429	2000	200	15	CN1: [23]; CN3: [21]; CN4: [18]	Tetraclonal	4	62	1639.65	≤2: [0]; (2,5]: [0]; (5,10]: [9]; (10,20]: [16]; >20: [37]	1528	9
430	2000	200	15	CN1: [23]; CN3: [21]; CN4: [18]	Tetraclonal	4	62	1639.65	≤2: [0]; (2,5]: [0]; (5,10]: [9]; (10,20]: [16]; >20: [37]	1528	10
431	2000	300	15	CN1: [23]; CN3: [21]; CN4: [18]	Tetraclonal	4	62	1639.65	≤2: [0]; (2,5]: [0]; (5,10]: [9]; (10,20]: [16]; >20: [37]	1528	1
432	2000	300	15	CN1: [23]; CN3: [21]; CN4: [18]	Tetraclonal	4	62	1639.65	≤2: [0]; (2,5]: [0]; (5,10]: [9]; (10,20]: [16]; >20: [37]	1528	2
433	2000	300	15	CN1: [23]; CN3: [21]; CN4: [18]	Tetraclonal	4	62	1639.65	≤2: [0]; (2,5]: [0]; (5,10]: [9]; (10,20]: [16]; >20: [37]	1528	3
434	2000	300	15	CN1: [23]; CN3: [21]; CN4: [18]	Tetraclonal	4	62	1639.65	≤2: [0]; (2,5]: [0]; (5,10]: [9]; (10,20]: [16]; >20: [37]	1528	4
435	2000	300	15	CN1: [23]; CN3: [21]; CN4: [18]	Tetraclonal	4	62	1639.65	≤2: [0]; (2,5]: [0]; (5,10]: [9]; (10,20]: [16]; >20: [37]	1528	5
436	2000	300	15	CN1: [23]; CN3: [21]; CN4: [18]	Tetraclonal	4	62	1639.65	≤2: [0]; (2,5]: [0]; (5,10]: [9]; (10,20]: [16]; >20: [37]	1528	6
437	2000	300	15	CN1: [23]; CN3: [21]; CN4: [18]	Tetraclonal	4	62	1639.65	≤2: [0]; (2,5]: [0]; (5,10]: [9]; (10,20]: [16]; >20: [37]	1528	7
438	2000	300	15	CN1: [23]; CN3: [21]; CN4: [18]	Tetraclonal	4	62	1639.65	≤2: [0]; (2,5]: [0]; (5,10]: [9]; (10,20]: [16]; >20: [37]	1528	8
439	2000	300	15	CN1: [23]; CN3: [21]; CN4: [18]	Tetraclonal	4	62	1639.65	≤2: [0]; (2,5]: [0]; (5,10]: [9]; (10,20]: [16]; >20: [37]	1528	9
440	2000	300	15	CN1: [23]; CN3: [21]; CN4: [18]	Tetraclonal	4	62	1639.65	≤2: [0]; (2,5]: [0]; (5,10]: [9]; (10,20]: [16]; >20: [37]	1528	10
441	2000	400	15	CN1: [23]; CN3: [21]; CN4: [18]	Tetraclonal	4	62	1639.65	≤2: [0]; (2,5]: [0]; (5,10]: [9]; (10,20]: [16]; >20: [37]	1528	1
442	2000	400	15	CN1: [23]; CN3: [21]; CN4: [18]	Tetraclonal	4	62	1639.65	≤2: [0]; (2,5]: [0]; (5,10]: [9]; (10,20]: [16]; >20: [37]	1528	2
443	2000	400	15	CN1: [23]; CN3: [21]; CN4: [18]	Tetraclonal	4	62	1639.65	≤2: [0]; (2,5]: [0]; (5,10]: [9]; (10,20]: [16]; >20: [37]	1528	3
444	2000	400	15	CN1: [23]; CN3: [21]; CN4: [18]	Tetraclonal	4	62	1639.65	≤2: [0]; (2,5]: [0]; (5,10]: [9]; (10,20]: [16]; >20: [37]	1528	4
445	2000	400	15	CN1: [23]; CN3: [21]; CN4: [18]	Tetraclonal	4	62	1639.65	≤2: [0]; (2,5]: [0]; (5,10]: [9]; (10,20]: [16]; >20: [37]	1528	5
446	2000	400	15	CN1: [23]; CN3: [21]; CN4: [18]	Tetraclonal	4	62	1639.65	≤2: [0]; (2,5]: [0]; (5,10]: [9]; (10,20]: [16]; >20: [37]	1528	6
447	2000	400	15	CN1: [23]; CN3: [21]; CN4: [18]	Tetraclonal	4	62	1639.65	≤2: [0]; (2,5]: [0]; (5,10]: [9]; (10,20]: [16]; >20: [37]	1528	7
448	2000	400	15	CN1: [23]; CN3: [21]; CN4: [18]	Tetraclonal	4	62	1639.65	≤2: [0]; (2,5]: [0]; (5,10]: [9]; (10,20]: [16]; >20: [37]	1528	8
449	2000	400	15	CN1: [23]; CN3: [21]; CN4: [18]	Tetraclonal	4	62	1639.65	≤2: [0]; (2,5]: [0]; (5,10]: [9]; (10,20]: [16]; >20: [37]	1528	9
450	2000	400	15	CN1: [23]; CN3: [21]; CN4: [18]	Tetraclonal	4	62	1639.65	≤2: [0]; (2,5]: [0]; (5,10]: [9]; (10,20]: [16]; >20: [37]	1528	10
451	2000	500	15	CN1: [23]; CN3: [21]; CN4: [18]	Tetraclonal	4	62	1639.65	≤2: [0]; (2,5]: [0]; (5,10]: [9]; (10,20]: [16]; >20: [37]	1528	1
452	2000	500	15	CN1: [23]; CN3: [21]; CN4: [18]	Tetraclonal	4	62	1639.65	≤2: [0]; (2,5]: [0]; (5,10]: [9]; (10,20]: [16]; >20: [37]	1528	2
453	2000	500	15	CN1: [23]; CN3: [21]; CN4: [18]	Tetraclonal	4	62	1639.65	≤2: [0]; (2,5]: [0]; (5,10]: [9]; (10,20]: [16]; >20: [37]	1528	3
454	2000	500	15	CN1: [23]; CN3: [21]; CN4: [18]	Tetraclonal	4	62	1639.65	≤2: [0]; (2,5]: [0]; (5,10]: [9]; (10,20]: [16]; >20: [37]	1528	4
455	2000	500	15	CN1: [23]; CN3: [21]; CN4: [18]	Tetraclonal	4	62	1639.65	≤2: [0]; (2,5]: [0]; (5,10]: [9]; (10,20]: [16]; >20: [37]	1528	5
456	2000	500	15	CN1: [23]; CN3: [21]; CN4: [18]	Tetraclonal	4	62	1639.65	≤2: [0]; (2,5]: [0]; (5,10]: [9]; (10,20]: [16]; >20: [37]	1528	6
457	2000	500	15	CN1: [23]; CN3: [21]; CN4: [18]	Tetraclonal	4	62	1639.65	≤2: [0]; (2,5]: [0]; (5,10]: [9]; (10,20]: [16]; >20: [37]	1528	7
458	2000	500	15	CN1: [23]; CN3: [21]; CN4: [18]	Tetraclonal	4	62	1639.65	≤2: [0]; (2,5]: [0]; (5,10]: [9]; (10,20]: [16]; >20: [37]	1528	8
459	2000	500	15	CN1: [23]; CN3: [21]; CN4: [18]	Tetraclonal	4	62	1639.65	≤2: [0]; (2,5]: [0]; (5,10]: [9]; (10,20]: [16]; >20: [37]	1528	9
460	2000	500	15	CN1: [23]; CN3: [21]; CN4: [18]	Tetraclonal	4	62	1639.65	≤2: [0]; (2,5]: [0]; (5,10]: [9]; (10,20]: [16]; >20: [37]	1528	10
461	2000	600	15	CN1: [23]; CN3: [21]; CN4: [18]	Tetraclonal	4	62	1639.65	≤2: [0]; (2,5]: [0]; (5,10]: [9]; (10,20]: [16]; >20: [37]	1528	1
462	2000	600	15	CN1: [23]; CN3: [21]; CN4: [18]	Tetraclonal	4	62	1639.65	≤2: [0]; (2,5]: [0]; (5,10]: [9]; (10,20]: [16]; >20: [37]	1528	2
463	2000	600	15	CN1: [23]; CN3: [21]; CN4: [18]	Tetraclonal	4	62	1639.65	≤2: [0]; (2,5]: [0]; (5,10]: [9]; (10,20]: [16]; >20: [37]	1528	3
464	2000	600	15	CN1: [23]; CN3: [21]; CN4: [18]	Tetraclonal	4	62	1639.65	≤2: [0]; (2,5]: [0]; (5,10]: [9]; (10,20]: [16]; >20: [37]	1528	4
465	2000	600	15	CN1: [23]; CN3: [21]; CN4: [18]	Tetraclonal	4	62	1639.65	≤2: [0]; (2,5]: [0]; (5,10]: [9]; (10,20]: [16]; >20: [37]	1528	5
466	2000	600	15	CN1: [23]; CN3: [21]; CN4: [18]	Tetraclonal	4	62	1639.65	≤2: [0]; (2,5]: [0]; (5,10]: [9]; (10,20]: [16]; >20: [37]	1528	6
467	2000	600	15	CN1: [23]; CN3: [21]; CN4: [18]	Tetraclonal	4	62	1639.65	≤2: [0]; (2,5]: [0]; (5,10]: [9]; (10,20]: [16]; >20: [37]	1528	7
468	2000	600	15	CN1: [23]; CN3: [21]; CN4: [18]	Tetraclonal	4	62	1639.65	≤2: [0]; (2,5]: [0]; (5,10]: [9]; (10,20]: [16]; >20: [37]	1528	8
469	2000	600	15	CN1: [23]; CN3: [21]; CN4: [18]	Tetraclonal	4	62	1639.65	≤2: [0]; (2,5]: [0]; (5,10]: [9]; (10,20]: [16]; >20: [37]	1528	9
470	2000	600	15	CN1: [23]; CN3: [21]; CN4: [18]	Tetraclonal	4	62	1639.65	≤2: [0]; (2,5]: [0]; (5,10]: [9]; (10,20]: [16]; >20: [37]	1528	10
471	2000	700	15	CN1: [23]; CN3: [21]; CN4: [18]	Tetraclonal	4	62	1639.65	≤2: [0]; (2,5]: [0]; (5,10]: [9]; (10,20]: [16]; >20: [37]	1528	1
472	2000	700	15	CN1: [23]; CN3: [21]; CN4: [18]	Tetraclonal	4	62	1639.65	≤2: [0]; (2,5]: [0]; (5,10]: [9]; (10,20]: [16]; >20: [37]	1528	2
473	2000	700	15	CN1: [23]; CN3: [21]; CN4: [18]	Tetraclonal	4	62	1639.65	≤2: [0]; (2,5]: [0]; (5,10]: [9]; (10,20]: [16]; >20: [37]	1528	3
474	2000	700	15	CN1: [23]; CN3: [21]; CN4: [18]	Tetraclonal	4	62	1639.65	≤2: [0]; (2,5]: [0]; (5,10]: [9]; (10,20]: [16]; >20: [37]	1528	4
475	2000	700	15	CN1: [23]; CN3: [21]; CN4: [18]	Tetraclonal	4	62	1639.65	≤2: [0]; (2,5]: [0]; (5,10]: [9]; (10,20]: [16]; >20: [37]	1528	5
476	2000	700	15	CN1: [23]; CN3: [21]; CN4: [18]	Tetraclonal	4	62	1639.65	≤2: [0]; (2,5]: [0]; (5,10]: [9]; (10,20]: [16]; >20: [37]	1528	6
477	2000	700	15	CN1: [23]; CN3: [21]; CN4: [18]	Tetraclonal	4	62	1639.65	≤2: [0]; (2,5]: [0]; (5,10]: [9]; (10,20]: [16]; >20: [37]	1528	7
478	2000	700	15	CN1: [23]; CN3: [21]; CN4: [18]	Tetraclonal	4	62	1639.65	≤2: [0]; (2,5]: [0]; (5,10]: [9]; (10,20]: [16]; >20: [37]	1528	8
479	2000	700	15	CN1: [23]; CN3: [21]; CN4: [18]	Tetraclonal	4	62	1639.65	≤2: [0]; (2,5]: [0]; (5,10]: [9]; (10,20]: [16]; >20: [37]	1528	9
480	2000	700	15	CN1: [23]; CN3: [21]; CN4: [18]	Tetraclonal	4	62	1639.65	≤2: [0]; (2,5]: [0]; (5,10]: [9]; (10,20]: [16]; >20: [37]	1528	10
481	2000	800	15	CN1: [23]; CN3: [21]; CN4: [18]	Tetraclonal	4	62	1639.65	≤2: [0]; (2,5]: [0]; (5,10]: [9]; (10,20]: [16]; >20: [37]	1528	1
482	2000	800	15	CN1: [23]; CN3: [21]; CN4: [18]	Tetraclonal	4	62	1639.65	≤2: [0]; (2,5]: [0]; (5,10]: [9]; (10,20]: [16]; >20: [37]	1528	2
483	2000	800	15	CN1: [23]; CN3: [21]; CN4: [18]	Tetraclonal	4	62	1639.65	≤2: [0]; (2,5]: [0]; (5,10]: [9]; (10,20]: [16]; >20: [37]	1528	3
484	2000	800	15	CN1: [23]; CN3: [21]; CN4: [18]	Tetraclonal	4	62	1639.65	≤2: [0]; (2,5]: [0]; (5,10]: [9]; (10,20]: [16]; >20: [37]	1528	4
485	2000	800	15	CN1: [23]; CN3: [21]; CN4: [18]	Tetraclonal	4	62	1639.65	≤2: [0]; (2,5]: [0]; (5,10]: [9]; (10,20]: [16]; >20: [37]	1528	5
486	2000	800	15	CN1: [23]; CN3: [21]; CN4: [18]	Tetraclonal	4	62	1639.65	≤2: [0]; (2,5]: [0]; (5,10]: [9]; (10,20]: [16]; >20: [37]	1528	6
487	2000	800	15	CN1: [23]; CN3: [21]; CN4: [18]	Tetraclonal	4	62	1639.65	≤2: [0]; (2,5]: [0]; (5,10]: [9]; (10,20]: [16]; >20: [37]	1528	7
488	2000	800	15	CN1: [23]; CN3: [21]; CN4: [18]	Tetraclonal	4	62	1639.65	≤2: [0]; (2,5]: [0]; (5,10]: [9]; (10,20]: [16]; >20: [37]	1528	8
489	2000	800	15	CN1: [23]; CN3: [21]; CN4: [18]	Tetraclonal	4	62	1639.65	≤2: [0]; (2,5]: [0]; (5,10]: [9]; (10,20]: [16]; >20: [37]	1528	9
490	2000	800	15	CN1: [23]; CN3: [21]; CN4: [18]	Tetraclonal	4	62	1639.65	≤2: [0]; (2,5]: [0]; (5,10]: [9]; (10,20]: [16]; >20: [37]	1528	10
491	2000	900	15	CN1: [23]; CN3: [21]; CN4: [18]	Tetraclonal	4	62	1639.65	≤2: [0]; (2,5]: [0]; (5,10]: [9]; (10,20]: [16]; >20: [37]	1528	1
492	2000	900	15	CN1: [23]; CN3: [21]; CN4: [18]	Tetraclonal	4	62	1639.65	≤2: [0]; (2,5]: [0]; (5,10]: [9]; (10,20]: [16]; >20: [37]	1528	2
493	2000	900	15	CN1: [23]; CN3: [21]; CN4: [18]	Tetraclonal	4	62	1639.65	≤2: [0]; (2,5]: [0]; (5,10]: [9]; (10,20]: [16]; >20: [37]	1528	3
494	2000	900	15	CN1: [23]; CN3: [21]; CN4: [18]	Tetraclonal	4	62	1639.65	≤2: [0]; (2,5]: [0]; (5,10]: [9]; (10,20]: [16]; >20: [37]	1528	4
495	2000	900	15	CN1: [23]; CN3: [21]; CN4: [18]	Tetraclonal	4	62	1639.65	≤2: [0]; (2,5]: [0]; (5,10]: [9]; (10,20]: [16]; >20: [37]	1528	5
496	2000	900	15	CN1: [23]; CN3: [21]; CN4: [18]	Tetraclonal	4	62	1639.65	≤2: [0]; (2,5]: [0]; (5,10]: [9]; (10,20]: [16]; >20: [37]	1528	6
497	2000	900	15	CN1: [23]; CN3: [21]; CN4: [18]	Tetraclonal	4	62	1639.65	≤2: [0]; (2,5]: [0]; (5,10]: [9]; (10,20]: [16]; >20: [37]	1528	7
498	2000	900	15	CN1: [23]; CN3: [21]; CN4: [18]	Tetraclonal	4	62	1639.65	≤2: [0]; (2,5]: [0]; (5,10]: [9]; (10,20]: [16]; >20: [37]	1528	8
499	2000	900	15	CN1: [23]; CN3: [21]; CN4: [18]	Tetraclonal	4	62	1639.65	≤2: [0]; (2,5]: [0]; (5,10]: [9]; (10,20]: [16]; >20: [37]	1528	9
500	2000	900	15	CN1: [23]; CN3: [21]; CN4: [18]	Tetraclonal	4	62	1639.65	≤2: [0]; (2,5]: [0]; (5,10]: [9]; (10,20]: [16]; >20: [37]	1528	10
501	2000	1000	15	CN1: [23]; CN3: [21]; CN4: [18]	Tetraclonal	4	62	1639.65	≤2: [0]; (2,5]: [0]; (5,10]: [9]; (10,20]: [16]; >20: [37]	1528	1
502	2000	1000	15	CN1: [23]; CN3: [21]; CN4: [18]	Tetraclonal	4	62	1639.65	≤2: [0]; (2,5]: [0]; (5,10]: [9]; (10,20]: [16]; >20: [37]	1528	2
503	2000	1000	15	CN1: [23]; CN3: [21]; CN4: [18]	Tetraclonal	4	62	1639.65	≤2: [0]; (2,5]: [0]; (5,10]: [9]; (10,20]: [16]; >20: [37]	1528	3
504	2000	1000	15	CN1: [23]; CN3: [21]; CN4: [18]	Tetraclonal	4	62	1639.65	≤2: [0]; (2,5]: [0]; (5,10]: [9]; (10,20]: [16]; >20: [37]	1528	4
505	2000	1000	15	CN1: [23]; CN3: [21]; CN4: [18]	Tetraclonal	4	62	1639.65	≤2: [0]; (2,5]: [0]; (5,10]: [9]; (10,20]: [16]; >20: [37]	1528	5
506	2000	1000	15	CN1: [23]; CN3: [21]; CN4: [18]	Tetraclonal	4	62	1639.65	≤2: [0]; (2,5]: [0]; (5,10]: [9]; (10,20]: [16]; >20: [37]	1528	6
507	2000	1000	15	CN1: [23]; CN3: [21]; CN4: [18]	Tetraclonal	4	62	1639.65	≤2: [0]; (2,5]: [0]; (5,10]: [9]; (10,20]: [16]; >20: [37]	1528	7
508	2000	1000	15	CN1: [23]; CN3: [21]; CN4: [18]	Tetraclonal	4	62	1639.65	≤2: [0]; (2,5]: [0]; (5,10]: [9]; (10,20]: [16]; >20: [37]	1528	8
509	2000	1000	15	CN1: [23]; CN3: [21]; CN4: [18]	Tetraclonal	4	62	1639.65	≤2: [0]; (2,5]: [0]; (5,10]: [9]; (10,20]: [16]; >20: [37]	1528	9
510	2000	1000	15	CN1: [23]; CN3: [21]; CN4: [18]	Tetraclonal	4	62	1639.65	≤2: [0]; (2,5]: [0]; (5,10]: [9]; (10,20]: [16]; >20: [37]	1528	10
511	2000	2000	15	CN1: [23]; CN3: [21]; CN4: [18]	Tetraclonal	4	62	1639.65	≤2: [0]; (2,5]: [0]; (5,10]: [9]; (10,20]: [16]; >20: [37]	1528	1
512	2000	2000	15	CN1: [23]; CN3: [21]; CN4: [18]	Tetraclonal	4	62	1639.65	≤2: [0]; (2,5]: [0]; (5,10]: [9]; (10,20]: [16]; >20: [37]	1528	2
513	2000	2000	15	CN1: [23]; CN3: [21]; CN4: [18]	Tetraclonal	4	62	1639.65	≤2: [0]; (2,5]: [0]; (5,10]: [9]; (10,20]: [16]; >20: [37]	1528	3
514	2000	2000	15	CN1: [23]; CN3: [21]; CN4: [18]	Tetraclonal	4	62	1639.65	≤2: [0]; (2,5]: [0]; (5,10]: [9]; (10,20]: [16]; >20: [37]	1528	4
515	2000	2000	15	CN1: [23]; CN3: [21]; CN4: [18]	Tetraclonal	4	62	1639.65	≤2: [0]; (2,5]: [0]; (5,10]: [9]; (10,20]: [16]; >20: [37]	1528	5
516	2000	2000	15	CN1: [23]; CN3: [21]; CN4: [18]	Tetraclonal	4	62	1639.65	≤2: [0]; (2,5]: [0]; (5,10]: [9]; (10,20]: [16]; >20: [37]	1528	6
517	2000	2000	15	CN1: [23]; CN3: [21]; CN4: [18]	Tetraclonal	4	62	1639.65	≤2: [0]; (2,5]: [0]; (5,10]: [9]; (10,20]: [16]; >20: [37]	1528	7
518	2000	2000	15	CN1: [23]; CN3: [21]; CN4: [18]	Tetraclonal	4	62	1639.65	≤2: [0]; (2,5]: [0]; (5,10]: [9]; (10,20]: [16]; >20: [37]	1528	8
519	2000	2000	15	CN1: [23]; CN3: [21]; CN4: [18]	Tetraclonal	4	62	1639.65	≤2: [0]; (2,5]: [0]; (5,10]: [9]; (10,20]: [16]; >20: [37]	1528	9
520	2000	2000	15	CN1: [23]; CN3: [21]; CN4: [18]	Tetraclonal	4	62	1639.65	≤2: [0]; (2,5]: [0]; (5,10]: [9]; (10,20]: [16]; >20: [37]	1528	10
521	2000	5000	15	CN1: [23]; CN3: [21]; CN4: [18]	Tetraclonal	4	62	1639.65	≤2: [0]; (2,5]: [0]; (5,10]: [9]; (10,20]: [16]; >20: [37]	1528	1
522	2000	5000	15	CN1: [23]; CN3: [21]; CN4: [18]	Tetraclonal	4	62	1639.65	≤2: [0]; (2,5]: [0]; (5,10]: [9]; (10,20]: [16]; >20: [37]	1528	2
523	2000	5000	15	CN1: [23]; CN3: [21]; CN4: [18]	Tetraclonal	4	62	1639.65	≤2: [0]; (2,5]: [0]; (5,10]: [9]; (10,20]: [16]; >20: [37]	1528	3
524	2000	5000	15	CN1: [23]; CN3: [21]; CN4: [18]	Tetraclonal	4	62	1639.65	≤2: [0]; (2,5]: [0]; (5,10]: [9]; (10,20]: [16]; >20: [37]	1528	4
525	2000	5000	15	CN1: [23]; CN3: [21]; CN4: [18]	Tetraclonal	4	62	1639.65	≤2: [0]; (2,5]: [0]; (5,10]: [9]; (10,20]: [16]; >20: [37]	1528	5
526	2000	5000	15	CN1: [23]; CN3: [21]; CN4: [18]	Tetraclonal	4	62	1639.65	≤2: [0]; (2,5]: [0]; (5,10]: [9]; (10,20]: [16]; >20: [37]	1528	6
527	2000	5000	15	CN1: [23]; CN3: [21]; CN4: [18]	Tetraclonal	4	62	1639.65	≤2: [0]; (2,5]: [0]; (5,10]: [9]; (10,20]: [16]; >20: [37]	1528	7
528	2000	5000	15	CN1: [23]; CN3: [21]; CN4: [18]	Tetraclonal	4	62	1639.65	≤2: [0]; (2,5]: [0]; (5,10]: [9]; (10,20]: [16]; >20: [37]	1528	8
529	2000	5000	15	CN1: [23]; CN3: [21]; CN4: [18]	Tetraclonal	4	62	1639.65	≤2: [0]; (2,5]: [0]; (5,10]: [9]; (10,20]: [16]; >20: [37]	1528	9
530	2000	5000	15	CN1: [23]; CN3: [21]; CN4: [18]	Tetraclonal	4	62	1639.65	≤2: [0]; (2,5]: [0]; (5,10]: [9]; (10,20]: [16]; >20: [37]	1528	10
531	2000	10000	15	CN1: [23]; CN3: [21]; CN4: [18]	Tetraclonal	4	62	1639.65	≤2: [0]; (2,5]: [0]; (5,10]: [9]; (10,20]: [16]; >20: [37]	1528	1
532	2000	10000	15	CN1: [23]; CN3: [21]; CN4: [18]	Tetraclonal	4	62	1639.65	≤2: [0]; (2,5]: [0]; (5,10]: [9]; (10,20]: [16]; >20: [37]	1528	2
533	2000	10000	15	CN1: [23]; CN3: [21]; CN4: [18]	Tetraclonal	4	62	1639.65	≤2: [0]; (2,5]: [0]; (5,10]: [9]; (10,20]: [16]; >20: [37]	1528	3
534	2000	10000	15	CN1: [23]; CN3: [21]; CN4: [18]	Tetraclonal	4	62	1639.65	≤2: [0]; (2,5]: [0]; (5,10]: [9]; (10,20]: [16]; >20: [37]	1528	4
535	2000	10000	15	CN1: [23]; CN3: [21]; CN4: [18]	Tetraclonal	4	62	1639.65	≤2: [0]; (2,5]: [0]; (5,10]: [9]; (10,20]: [16]; >20: [37]	1528	5
536	2000	10000	15	CN1: [23]; CN3: [21]; CN4: [18]	Tetraclonal	4	62	1639.65	≤2: [0]; (2,5]: [0]; (5,10]: [9]; (10,20]: [16]; >20: [37]	1528	6
537	2000	10000	15	CN1: [23]; CN3: [21]; CN4: [18]	Tetraclonal	4	62	1639.65	≤2: [0]; (2,5]: [0]; (5,10]: [9]; (10,20]: [16]; >20: [37]	1528	7
538	2000	10000	15	CN1: [23]; CN3: [21]; CN4: [18]	Tetraclonal	4	62	1639.65	≤2: [0]; (2,5]: [0]; (5,10]: [9]; (10,20]: [16]; >20: [37]	1528	8
539	2000	10000	15	CN1: [23]; CN3: [21]; CN4: [18]	Tetraclonal	4	62	1639.65	≤2: [0]; (2,5]: [0]; (5,10]: [9]; (10,20]: [16]; >20: [37]	1528	9
540	2000	10000	15	CN1: [23]; CN3: [21]; CN4: [18]	Tetraclonal	4	62	1639.65	≤2: [0]; (2,5]: [0]; (5,10]: [9]; (10,20]: [16]; >20: [37]	1528	10
541	2000	50	15	CN1: [28]; CN3: [27]; CN4: [18]	Pentaclonal	5	73	1960.01	≤2: [0]; (2,5]: [0]; (5,10]: [9]; (10,20]: [18]; >20: [46]	1678	1
542	2000	50	15	CN1: [28]; CN3: [27]; CN4: [18]	Pentaclonal	5	73	1960.01	≤2: [0]; (2,5]: [0]; (5,10]: [9]; (10,20]: [18]; >20: [46]	1678	2
543	2000	50	15	CN1: [28]; CN3: [27]; CN4: [18]	Pentaclonal	5	73	1960.01	≤2: [0]; (2,5]: [0]; (5,10]: [9]; (10,20]: [18]; >20: [46]	1678	3
544	2000	50	15	CN1: [28]; CN3: [27]; CN4: [18]	Pentaclonal	5	73	1960.01	≤2: [0]; (2,5]: [0]; (5,10]: [9]; (10,20]: [18]; >20: [46]	1678	4
545	2000	50	15	CN1: [28]; CN3: [27]; CN4: [18]	Pentaclonal	5	73	1960.01	≤2: [0]; (2,5]: [0]; (5,10]: [9]; (10,20]: [18]; >20: [46]	1678	5
546	2000	50	15	CN1: [28]; CN3: [27]; CN4: [18]	Pentaclonal	5	73	1960.01	≤2: [0]; (2,5]: [0]; (5,10]: [9]; (10,20]: [18]; >20: [46]	1678	6
547	2000	50	15	CN1: [28]; CN3: [27]; CN4: [18]	Pentaclonal	5	73	1960.01	≤2: [0]; (2,5]: [0]; (5,10]: [9]; (10,20]: [18]; >20: [46]	1678	7
548	2000	50	15	CN1: [28]; CN3: [27]; CN4: [18]	Pentaclonal	5	73	1960.01	≤2: [0]; (2,5]: [0]; (5,10]: [9]; (10,20]: [18]; >20: [46]	1678	8
549	2000	50	15	CN1: [28]; CN3: [27]; CN4: [18]	Pentaclonal	5	73	1960.01	≤2: [0]; (2,5]: [0]; (5,10]: [9]; (10,20]: [18]; >20: [46]	1678	9
550	2000	50	15	CN1: [28]; CN3: [27]; CN4: [18]	Pentaclonal	5	73	1960.01	≤2: [0]; (2,5]: [0]; (5,10]: [9]; (10,20]: [18]; >20: [46]	1678	10
551	2000	100	15	CN1: [28]; CN3: [27]; CN4: [18]	Pentaclonal	5	73	1960.01	≤2: [0]; (2,5]: [0]; (5,10]: [9]; (10,20]: [18]; >20: [46]	1678	1
552	2000	100	15	CN1: [28]; CN3: [27]; CN4: [18]	Pentaclonal	5	73	1960.01	≤2: [0]; (2,5]: [0]; (5,10]: [9]; (10,20]: [18]; >20: [46]	1678	2
553	2000	100	15	CN1: [28]; CN3: [27]; CN4: [18]	Pentaclonal	5	73	1960.01	≤2: [0]; (2,5]: [0]; (5,10]: [9]; (10,20]: [18]; >20: [46]	1678	3
554	2000	100	15	CN1: [28]; CN3: [27]; CN4: [18]	Pentaclonal	5	73	1960.01	≤2: [0]; (2,5]: [0]; (5,10]: [9]; (10,20]: [18]; >20: [46]	1678	4
555	2000	100	15	CN1: [28]; CN3: [27]; CN4: [18]	Pentaclonal	5	73	1960.01	≤2: [0]; (2,5]: [0]; (5,10]: [9]; (10,20]: [18]; >20: [46]	1678	5
556	2000	100	15	CN1: [28]; CN3: [27]; CN4: [18]	Pentaclonal	5	73	1960.01	≤2: [0]; (2,5]: [0]; (5,10]: [9]; (10,20]: [18]; >20: [46]	1678	6
557	2000	100	15	CN1: [28]; CN3: [27]; CN4: [18]	Pentaclonal	5	73	1960.01	≤2: [0]; (2,5]: [0]; (5,10]: [9]; (10,20]: [18]; >20: [46]	1678	7
558	2000	100	15	CN1: [28]; CN3: [27]; CN4: [18]	Pentaclonal	5	73	1960.01	≤2: [0]; (2,5]: [0]; (5,10]: [9]; (10,20]: [18]; >20: [46]	1678	8
559	2000	100	15	CN1: [28]; CN3: [27]; CN4: [18]	Pentaclonal	5	73	1960.01	≤2: [0]; (2,5]: [0]; (5,10]: [9]; (10,20]: [18]; >20: [46]	1678	9
560	2000	100	15	CN1: [28]; CN3: [27]; CN4: [18]	Pentaclonal	5	73	1960.01	≤2: [0]; (2,5]: [0]; (5,10]: [9]; (10,20]: [18]; >20: [46]	1678	10
561	2000	200	15	CN1: [28]; CN3: [27]; CN4: [18]	Pentaclonal	5	73	1960.01	≤2: [0]; (2,5]: [0]; (5,10]: [9]; (10,20]: [18]; >20: [46]	1678	1
562	2000	200	15	CN1: [28]; CN3: [27]; CN4: [18]	Pentaclonal	5	73	1960.01	≤2: [0]; (2,5]: [0]; (5,10]: [9]; (10,20]: [18]; >20: [46]	1678	2
563	2000	200	15	CN1: [28]; CN3: [27]; CN4: [18]	Pentaclonal	5	73	1960.01	≤2: [0]; (2,5]: [0]; (5,10]: [9]; (10,20]: [18]; >20: [46]	1678	3
564	2000	200	15	CN1: [28]; CN3: [27]; CN4: [18]	Pentaclonal	5	73	1960.01	≤2: [0]; (2,5]: [0]; (5,10]: [9]; (10,20]: [18]; >20: [46]	1678	4
565	2000	200	15	CN1: [28]; CN3: [27]; CN4: [18]	Pentaclonal	5	73	1960.01	≤2: [0]; (2,5]: [0]; (5,10]: [9]; (10,20]: [18]; >20: [46]	1678	5
566	2000	200	15	CN1: [28]; CN3: [27]; CN4: [18]	Pentaclonal	5	73	1960.01	≤2: [0]; (2,5]: [0]; (5,10]: [9]; (10,20]: [18]; >20: [46]	1678	6
567	2000	200	15	CN1: [28]; CN3: [27]; CN4: [18]	Pentaclonal	5	73	1960.01	≤2: [0]; (2,5]: [0]; (5,10]: [9]; (10,20]: [18]; >20: [46]	1678	7
568	2000	200	15	CN1: [28]; CN3: [27]; CN4: [18]	Pentaclonal	5	73	1960.01	≤2: [0]; (2,5]: [0]; (5,10]: [9]; (10,20]: [18]; >20: [46]	1678	8
569	2000	200	15	CN1: [28]; CN3: [27]; CN4: [18]	Pentaclonal	5	73	1960.01	≤2: [0]; (2,5]: [0]; (5,10]: [9]; (10,20]: [18]; >20: [46]	1678	9
570	2000	200	15	CN1: [28]; CN3: [27]; CN4: [18]	Pentaclonal	5	73	1960.01	≤2: [0]; (2,5]: [0]; (5,10]: [9]; (10,20]: [18]; >20: [46]	1678	10
571	2000	300	15	CN1: [28]; CN3: [27]; CN4: [18]	Pentaclonal	5	73	1960.01	≤2: [0]; (2,5]: [0]; (5,10]: [9]; (10,20]: [18]; >20: [46]	1678	1
572	2000	300	15	CN1: [28]; CN3: [27]; CN4: [18]	Pentaclonal	5	73	1960.01	≤2: [0]; (2,5]: [0]; (5,10]: [9]; (10,20]: [18]; >20: [46]	1678	2
573	2000	300	15	CN1: [28]; CN3: [27]; CN4: [18]	Pentaclonal	5	73	1960.01	≤2: [0]; (2,5]: [0]; (5,10]: [9]; (10,20]: [18]; >20: [46]	1678	3
574	2000	300	15	CN1: [28]; CN3: [27]; CN4: [18]	Pentaclonal	5	73	1960.01	≤2: [0]; (2,5]: [0]; (5,10]: [9]; (10,20]: [18]; >20: [46]	1678	4
575	2000	300	15	CN1: [28]; CN3: [27]; CN4: [18]	Pentaclonal	5	73	1960.01	≤2: [0]; (2,5]: [0]; (5,10]: [9]; (10,20]: [18]; >20: [46]	1678	5
576	2000	300	15	CN1: [28]; CN3: [27]; CN4: [18]	Pentaclonal	5	73	1960.01	≤2: [0]; (2,5]: [0]; (5,10]: [9]; (10,20]: [18]; >20: [46]	1678	6
577	2000	300	15	CN1: [28]; CN3: [27]; CN4: [18]	Pentaclonal	5	73	1960.01	≤2: [0]; (2,5]: [0]; (5,10]: [9]; (10,20]: [18]; >20: [46]	1678	7
578	2000	300	15	CN1: [28]; CN3: [27]; CN4: [18]	Pentaclonal	5	73	1960.01	≤2: [0]; (2,5]: [0]; (5,10]: [9]; (10,20]: [18]; >20: [46]	1678	8
579	2000	300	15	CN1: [28]; CN3: [27]; CN4: [18]	Pentaclonal	5	73	1960.01	≤2: [0]; (2,5]: [0]; (5,10]: [9]; (10,20]: [18]; >20: [46]	1678	9
580	2000	300	15	CN1: [28]; CN3: [27]; CN4: [18]	Pentaclonal	5	73	1960.01	≤2: [0]; (2,5]: [0]; (5,10]: [9]; (10,20]: [18]; >20: [46]	1678	10
581	2000	400	15	CN1: [28]; CN3: [27]; CN4: [18]	Pentaclonal	5	73	1960.01	≤2: [0]; (2,5]: [0]; (5,10]: [9]; (10,20]: [18]; >20: [46]	1678	1
582	2000	400	15	CN1: [28]; CN3: [27]; CN4: [18]	Pentaclonal	5	73	1960.01	≤2: [0]; (2,5]: [0]; (5,10]: [9]; (10,20]: [18]; >20: [46]	1678	2
583	2000	400	15	CN1: [28]; CN3: [27]; CN4: [18]	Pentaclonal	5	73	1960.01	≤2: [0]; (2,5]: [0]; (5,10]: [9]; (10,20]: [18]; >20: [46]	1678	3
584	2000	400	15	CN1: [28]; CN3: [27]; CN4: [18]	Pentaclonal	5	73	1960.01	≤2: [0]; (2,5]: [0]; (5,10]: [9]; (10,20]: [18]; >20: [46]	1678	4
585	2000	400	15	CN1: [28]; CN3: [27]; CN4: [18]	Pentaclonal	5	73	1960.01	≤2: [0]; (2,5]: [0]; (5,10]: [9]; (10,20]: [18]; >20: [46]	1678	5
586	2000	400	15	CN1: [28]; CN3: [27]; CN4: [18]	Pentaclonal	5	73	1960.01	≤2: [0]; (2,5]: [0]; (5,10]: [9]; (10,20]: [18]; >20: [46]	1678	6
587	2000	400	15	CN1: [28]; CN3: [27]; CN4: [18]	Pentaclonal	5	73	1960.01	≤2: [0]; (2,5]: [0]; (5,10]: [9]; (10,20]: [18]; >20: [46]	1678	7
588	2000	400	15	CN1: [28]; CN3: [27]; CN4: [18]	Pentaclonal	5	73	1960.01	≤2: [0]; (2,5]: [0]; (5,10]: [9]; (10,20]: [18]; >20: [46]	1678	8
589	2000	400	15	CN1: [28]; CN3: [27]; CN4: [18]	Pentaclonal	5	73	1960.01	≤2: [0]; (2,5]: [0]; (5,10]: [9]; (10,20]: [18]; >20: [46]	1678	9
590	2000	400	15	CN1: [28]; CN3: [27]; CN4: [18]	Pentaclonal	5	73	1960.01	≤2: [0]; (2,5]: [0]; (5,10]: [9]; (10,20]: [18]; >20: [46]	1678	10
591	2000	500	15	CN1: [28]; CN3: [27]; CN4: [18]	Pentaclonal	5	73	1960.01	≤2: [0]; (2,5]: [0]; (5,10]: [9]; (10,20]: [18]; >20: [46]	1678	1
592	2000	500	15	CN1: [28]; CN3: [27]; CN4: [18]	Pentaclonal	5	73	1960.01	≤2: [0]; (2,5]: [0]; (5,10]: [9]; (10,20]: [18]; >20: [46]	1678	2
593	2000	500	15	CN1: [28]; CN3: [27]; CN4: [18]	Pentaclonal	5	73	1960.01	≤2: [0]; (2,5]: [0]; (5,10]: [9]; (10,20]: [18]; >20: [46]	1678	3
594	2000	500	15	CN1: [28]; CN3: [27]; CN4: [18]	Pentaclonal	5	73	1960.01	≤2: [0]; (2,5]: [0]; (5,10]: [9]; (10,20]: [18]; >20: [46]	1678	4
595	2000	500	15	CN1: [28]; CN3: [27]; CN4: [18]	Pentaclonal	5	73	1960.01	≤2: [0]; (2,5]: [0]; (5,10]: [9]; (10,20]: [18]; >20: [46]	1678	5
596	2000	500	15	CN1: [28]; CN3: [27]; CN4: [18]	Pentaclonal	5	73	1960.01	≤2: [0]; (2,5]: [0]; (5,10]: [9]; (10,20]: [18]; >20: [46]	1678	6
597	2000	500	15	CN1: [28]; CN3: [27]; CN4: [18]	Pentaclonal	5	73	1960.01	≤2: [0]; (2,5]: [0]; (5,10]: [9]; (10,20]: [18]; >20: [46]	1678	7
598	2000	500	15	CN1: [28]; CN3: [27]; CN4: [18]	Pentaclonal	5	73	1960.01	≤2: [0]; (2,5]: [0]; (5,10]: [9]; (10,20]: [18]; >20: [46]	1678	8
599	2000	500	15	CN1: [28]; CN3: [27]; CN4: [18]	Pentaclonal	5	73	1960.01	≤2: [0]; (2,5]: [0]; (5,10]: [9]; (10,20]: [18]; >20: [46]	1678	9
600	2000	500	15	CN1: [28]; CN3: [27]; CN4: [18]	Pentaclonal	5	73	1960.01	≤2: [0]; (2,5]: [0]; (5,10]: [9]; (10,20]: [18]; >20: [46]	1678	10
601	2000	600	15	CN1: [28]; CN3: [27]; CN4: [18]	Pentaclonal	5	73	1960.01	≤2: [0]; (2,5]: [0]; (5,10]: [9]; (10,20]: [18]; >20: [46]	1678	1
602	2000	600	15	CN1: [28]; CN3: [27]; CN4: [18]	Pentaclonal	5	73	1960.01	≤2: [0]; (2,5]: [0]; (5,10]: [9]; (10,20]: [18]; >20: [46]	1678	2
603	2000	600	15	CN1: [28]; CN3: [27]; CN4: [18]	Pentaclonal	5	73	1960.01	≤2: [0]; (2,5]: [0]; (5,10]: [9]; (10,20]: [18]; >20: [46]	1678	3
604	2000	600	15	CN1: [28]; CN3: [27]; CN4: [18]	Pentaclonal	5	73	1960.01	≤2: [0]; (2,5]: [0]; (5,10]: [9]; (10,20]: [18]; >20: [46]	1678	4
605	2000	600	15	CN1: [28]; CN3: [27]; CN4: [18]	Pentaclonal	5	73	1960.01	≤2: [0]; (2,5]: [0]; (5,10]: [9]; (10,20]: [18]; >20: [46]	1678	5
606	2000	600	15	CN1: [28]; CN3: [27]; CN4: [18]	Pentaclonal	5	73	1960.01	≤2: [0]; (2,5]: [0]; (5,10]: [9]; (10,20]: [18]; >20: [46]	1678	6
607	2000	600	15	CN1: [28]; CN3: [27]; CN4: [18]	Pentaclonal	5	73	1960.01	≤2: [0]; (2,5]: [0]; (5,10]: [9]; (10,20]: [18]; >20: [46]	1678	7
608	2000	600	15	CN1: [28]; CN3: [27]; CN4: [18]	Pentaclonal	5	73	1960.01	≤2: [0]; (2,5]: [0]; (5,10]: [9]; (10,20]: [18]; >20: [46]	1678	8
609	2000	600	15	CN1: [28]; CN3: [27]; CN4: [18]	Pentaclonal	5	73	1960.01	≤2: [0]; (2,5]: [0]; (5,10]: [9]; (10,20]: [18]; >20: [46]	1678	9
610	2000	600	15	CN1: [28]; CN3: [27]; CN4: [18]	Pentaclonal	5	73	1960.01	≤2: [0]; (2,5]: [0]; (5,10]: [9]; (10,20]: [18]; >20: [46]	1678	10
611	2000	700	15	CN1: [28]; CN3: [27]; CN4: [18]	Pentaclonal	5	73	1960.01	≤2: [0]; (2,5]: [0]; (5,10]: [9]; (10,20]: [18]; >20: [46]	1678	1
612	2000	700	15	CN1: [28]; CN3: [27]; CN4: [18]	Pentaclonal	5	73	1960.01	≤2: [0]; (2,5]: [0]; (5,10]: [9]; (10,20]: [18]; >20: [46]	1678	2
613	2000	700	15	CN1: [28]; CN3: [27]; CN4: [18]	Pentaclonal	5	73	1960.01	≤2: [0]; (2,5]: [0]; (5,10]: [9]; (10,20]: [18]; >20: [46]	1678	3
614	2000	700	15	CN1: [28]; CN3: [27]; CN4: [18]	Pentaclonal	5	73	1960.01	≤2: [0]; (2,5]: [0]; (5,10]: [9]; (10,20]: [18]; >20: [46]	1678	4
615	2000	700	15	CN1: [28]; CN3: [27]; CN4: [18]	Pentaclonal	5	73	1960.01	≤2: [0]; (2,5]: [0]; (5,10]: [9]; (10,20]: [18]; >20: [46]	1678	5
616	2000	700	15	CN1: [28]; CN3: [27]; CN4: [18]	Pentaclonal	5	73	1960.01	≤2: [0]; (2,5]: [0]; (5,10]: [9]; (10,20]: [18]; >20: [46]	1678	6
617	2000	700	15	CN1: [28]; CN3: [27]; CN4: [18]	Pentaclonal	5	73	1960.01	≤2: [0]; (2,5]: [0]; (5,10]: [9]; (10,20]: [18]; >20: [46]	1678	7
618	2000	700	15	CN1: [28]; CN3: [27]; CN4: [18]	Pentaclonal	5	73	1960.01	≤2: [0]; (2,5]: [0]; (5,10]: [9]; (10,20]: [18]; >20: [46]	1678	8
619	2000	700	15	CN1: [28]; CN3: [27]; CN4: [18]	Pentaclonal	5	73	1960.01	≤2: [0]; (2,5]: [0]; (5,10]: [9]; (10,20]: [18]; >20: [46]	1678	9
620	2000	700	15	CN1: [28]; CN3: [27]; CN4: [18]	Pentaclonal	5	73	1960.01	≤2: [0]; (2,5]: [0]; (5,10]: [9]; (10,20]: [18]; >20: [46]	1678	10
621	2000	800	15	CN1: [28]; CN3: [27]; CN4: [18]	Pentaclonal	5	73	1960.01	≤2: [0]; (2,5]: [0]; (5,10]: [9]; (10,20]: [18]; >20: [46]	1678	1
622	2000	800	15	CN1: [28]; CN3: [27]; CN4: [18]	Pentaclonal	5	73	1960.01	≤2: [0]; (2,5]: [0]; (5,10]: [9]; (10,20]: [18]; >20: [46]	1678	2
623	2000	800	15	CN1: [28]; CN3: [27]; CN4: [18]	Pentaclonal	5	73	1960.01	≤2: [0]; (2,5]: [0]; (5,10]: [9]; (10,20]: [18]; >20: [46]	1678	3
624	2000	800	15	CN1: [28]; CN3: [27]; CN4: [18]	Pentaclonal	5	73	1960.01	≤2: [0]; (2,5]: [0]; (5,10]: [9]; (10,20]: [18]; >20: [46]	1678	4
625	2000	800	15	CN1: [28]; CN3: [27]; CN4: [18]	Pentaclonal	5	73	1960.01	≤2: [0]; (2,5]: [0]; (5,10]: [9]; (10,20]: [18]; >20: [46]	1678	5
626	2000	800	15	CN1: [28]; CN3: [27]; CN4: [18]	Pentaclonal	5	73	1960.01	≤2: [0]; (2,5]: [0]; (5,10]: [9]; (10,20]: [18]; >20: [46]	1678	6
627	2000	800	15	CN1: [28]; CN3: [27]; CN4: [18]	Pentaclonal	5	73	1960.01	≤2: [0]; (2,5]: [0]; (5,10]: [9]; (10,20]: [18]; >20: [46]	1678	7
628	2000	800	15	CN1: [28]; CN3: [27]; CN4: [18]	Pentaclonal	5	73	1960.01	≤2: [0]; (2,5]: [0]; (5,10]: [9]; (10,20]: [18]; >20: [46]	1678	8
629	2000	800	15	CN1: [28]; CN3: [27]; CN4: [18]	Pentaclonal	5	73	1960.01	≤2: [0]; (2,5]: [0]; (5,10]: [9]; (10,20]: [18]; >20: [46]	1678	9
630	2000	800	15	CN1: [28]; CN3: [27]; CN4: [18]	Pentaclonal	5	73	1960.01	≤2: [0]; (2,5]: [0]; (5,10]: [9]; (10,20]: [18]; >20: [46]	1678	10
631	2000	900	15	CN1: [28]; CN3: [27]; CN4: [18]	Pentaclonal	5	73	1960.01	≤2: [0]; (2,5]: [0]; (5,10]: [9]; (10,20]: [18]; >20: [46]	1678	1
632	2000	900	15	CN1: [28]; CN3: [27]; CN4: [18]	Pentaclonal	5	73	1960.01	≤2: [0]; (2,5]: [0]; (5,10]: [9]; (10,20]: [18]; >20: [46]	1678	2
633	2000	900	15	CN1: [28]; CN3: [27]; CN4: [18]	Pentaclonal	5	73	1960.01	≤2: [0]; (2,5]: [0]; (5,10]: [9]; (10,20]: [18]; >20: [46]	1678	3
634	2000	900	15	CN1: [28]; CN3: [27]; CN4: [18]	Pentaclonal	5	73	1960.01	≤2: [0]; (2,5]: [0]; (5,10]: [9]; (10,20]: [18]; >20: [46]	1678	4
635	2000	900	15	CN1: [28]; CN3: [27]; CN4: [18]	Pentaclonal	5	73	1960.01	≤2: [0]; (2,5]: [0]; (5,10]: [9]; (10,20]: [18]; >20: [46]	1678	5
636	2000	900	15	CN1: [28]; CN3: [27]; CN4: [18]	Pentaclonal	5	73	1960.01	≤2: [0]; (2,5]: [0]; (5,10]: [9]; (10,20]: [18]; >20: [46]	1678	6
637	2000	900	15	CN1: [28]; CN3: [27]; CN4: [18]	Pentaclonal	5	73	1960.01	≤2: [0]; (2,5]: [0]; (5,10]: [9]; (10,20]: [18]; >20: [46]	1678	7
638	2000	900	15	CN1: [28]; CN3: [27]; CN4: [18]	Pentaclonal	5	73	1960.01	≤2: [0]; (2,5]: [0]; (5,10]: [9]; (10,20]: [18]; >20: [46]	1678	8
639	2000	900	15	CN1: [28]; CN3: [27]; CN4: [18]	Pentaclonal	5	73	1960.01	≤2: [0]; (2,5]: [0]; (5,10]: [9]; (10,20]: [18]; >20: [46]	1678	9
640	2000	900	15	CN1: [28]; CN3: [27]; CN4: [18]	Pentaclonal	5	73	1960.01	≤2: [0]; (2,5]: [0]; (5,10]: [9]; (10,20]: [18]; >20: [46]	1678	10
641	2000	1000	15	CN1: [28]; CN3: [27]; CN4: [18]	Pentaclonal	5	73	1960.01	≤2: [0]; (2,5]: [0]; (5,10]: [9]; (10,20]: [18]; >20: [46]	1678	1
642	2000	1000	15	CN1: [28]; CN3: [27]; CN4: [18]	Pentaclonal	5	73	1960.01	≤2: [0]; (2,5]: [0]; (5,10]: [9]; (10,20]: [18]; >20: [46]	1678	2
643	2000	1000	15	CN1: [28]; CN3: [27]; CN4: [18]	Pentaclonal	5	73	1960.01	≤2: [0]; (2,5]: [0]; (5,10]: [9]; (10,20]: [18]; >20: [46]	1678	3
644	2000	1000	15	CN1: [28]; CN3: [27]; CN4: [18]	Pentaclonal	5	73	1960.01	≤2: [0]; (2,5]: [0]; (5,10]: [9]; (10,20]: [18]; >20: [46]	1678	4
645	2000	1000	15	CN1: [28]; CN3: [27]; CN4: [18]	Pentaclonal	5	73	1960.01	≤2: [0]; (2,5]: [0]; (5,10]: [9]; (10,20]: [18]; >20: [46]	1678	5
646	2000	1000	15	CN1: [28]; CN3: [27]; CN4: [18]	Pentaclonal	5	73	1960.01	≤2: [0]; (2,5]: [0]; (5,10]: [9]; (10,20]: [18]; >20: [46]	1678	6
647	2000	1000	15	CN1: [28]; CN3: [27]; CN4: [18]	Pentaclonal	5	73	1960.01	≤2: [0]; (2,5]: [0]; (5,10]: [9]; (10,20]: [18]; >20: [46]	1678	7
648	2000	1000	15	CN1: [28]; CN3: [27]; CN4: [18]	Pentaclonal	5	73	1960.01	≤2: [0]; (2,5]: [0]; (5,10]: [9]; (10,20]: [18]; >20: [46]	1678	8
649	2000	1000	15	CN1: [28]; CN3: [27]; CN4: [18]	Pentaclonal	5	73	1960.01	≤2: [0]; (2,5]: [0]; (5,10]: [9]; (10,20]: [18]; >20: [46]	1678	9
650	2000	1000	15	CN1: [28]; CN3: [27]; CN4: [18]	Pentaclonal	5	73	1960.01	≤2: [0]; (2,5]: [0]; (5,10]: [9]; (10,20]: [18]; >20: [46]	1678	10
651	2000	2000	15	CN1: [28]; CN3: [27]; CN4: [18]	Pentaclonal	5	73	1960.01	≤2: [0]; (2,5]: [0]; (5,10]: [9]; (10,20]: [18]; >20: [46]	1678	1
652	2000	2000	15	CN1: [28]; CN3: [27]; CN4: [18]	Pentaclonal	5	73	1960.01	≤2: [0]; (2,5]: [0]; (5,10]: [9]; (10,20]: [18]; >20: [46]	1678	2
653	2000	2000	15	CN1: [28]; CN3: [27]; CN4: [18]	Pentaclonal	5	73	1960.01	≤2: [0]; (2,5]: [0]; (5,10]: [9]; (10,20]: [18]; >20: [46]	1678	3
654	2000	2000	15	CN1: [28]; CN3: [27]; CN4: [18]	Pentaclonal	5	73	1960.01	≤2: [0]; (2,5]: [0]; (5,10]: [9]; (10,20]: [18]; >20: [46]	1678	4
655	2000	2000	15	CN1: [28]; CN3: [27]; CN4: [18]	Pentaclonal	5	73	1960.01	≤2: [0]; (2,5]: [0]; (5,10]: [9]; (10,20]: [18]; >20: [46]	1678	5
656	2000	2000	15	CN1: [28]; CN3: [27]; CN4: [18]	Pentaclonal	5	73	1960.01	≤2: [0]; (2,5]: [0]; (5,10]: [9]; (10,20]: [18]; >20: [46]	1678	6
657	2000	2000	15	CN1: [28]; CN3: [27]; CN4: [18]	Pentaclonal	5	73	1960.01	≤2: [0]; (2,5]: [0]; (5,10]: [9]; (10,20]: [18]; >20: [46]	1678	7
658	2000	2000	15	CN1: [28]; CN3: [27]; CN4: [18]	Pentaclonal	5	73	1960.01	≤2: [0]; (2,5]: [0]; (5,10]: [9]; (10,20]: [18]; >20: [46]	1678	8
659	2000	2000	15	CN1: [28]; CN3: [27]; CN4: [18]	Pentaclonal	5	73	1960.01	≤2: [0]; (2,5]: [0]; (5,10]: [9]; (10,20]: [18]; >20: [46]	1678	9
660	2000	2000	15	CN1: [28]; CN3: [27]; CN4: [18]	Pentaclonal	5	73	1960.01	≤2: [0]; (2,5]: [0]; (5,10]: [9]; (10,20]: [18]; >20: [46]	1678	10
661	2000	5000	15	CN1: [28]; CN3: [27]; CN4: [18]	Pentaclonal	5	73	1960.01	≤2: [0]; (2,5]: [0]; (5,10]: [9]; (10,20]: [18]; >20: [46]	1678	1
662	2000	5000	15	CN1: [28]; CN3: [27]; CN4: [18]	Pentaclonal	5	73	1960.01	≤2: [0]; (2,5]: [0]; (5,10]: [9]; (10,20]: [18]; >20: [46]	1678	2
663	2000	5000	15	CN1: [28]; CN3: [27]; CN4: [18]	Pentaclonal	5	73	1960.01	≤2: [0]; (2,5]: [0]; (5,10]: [9]; (10,20]: [18]; >20: [46]	1678	3
664	2000	5000	15	CN1: [28]; CN3: [27]; CN4: [18]	Pentaclonal	5	73	1960.01	≤2: [0]; (2,5]: [0]; (5,10]: [9]; (10,20]: [18]; >20: [46]	1678	4
665	2000	5000	15	CN1: [28]; CN3: [27]; CN4: [18]	Pentaclonal	5	73	1960.01	≤2: [0]; (2,5]: [0]; (5,10]: [9]; (10,20]: [18]; >20: [46]	1678	5
666	2000	5000	15	CN1: [28]; CN3: [27]; CN4: [18]	Pentaclonal	5	73	1960.01	≤2: [0]; (2,5]: [0]; (5,10]: [9]; (10,20]: [18]; >20: [46]	1678	6
667	2000	5000	15	CN1: [28]; CN3: [27]; CN4: [18]	Pentaclonal	5	73	1960.01	≤2: [0]; (2,5]: [0]; (5,10]: [9]; (10,20]: [18]; >20: [46]	1678	7
668	2000	5000	15	CN1: [28]; CN3: [27]; CN4: [18]	Pentaclonal	5	73	1960.01	≤2: [0]; (2,5]: [0]; (5,10]: [9]; (10,20]: [18]; >20: [46]	1678	8
669	2000	5000	15	CN1: [28]; CN3: [27]; CN4: [18]	Pentaclonal	5	73	1960.01	≤2: [0]; (2,5]: [0]; (5,10]: [9]; (10,20]: [18]; >20: [46]	1678	9
670	2000	5000	15	CN1: [28]; CN3: [27]; CN4: [18]	Pentaclonal	5	73	1960.01	≤2: [0]; (2,5]: [0]; (5,10]: [9]; (10,20]: [18]; >20: [46]	1678	10
671	2000	10000	15	CN1: [28]; CN3: [27]; CN4: [18]	Pentaclonal	5	73	1960.01	≤2: [0]; (2,5]: [0]; (5,10]: [9]; (10,20]: [18]; >20: [46]	1678	1
672	2000	10000	15	CN1: [28]; CN3: [27]; CN4: [18]	Pentaclonal	5	73	1960.01	≤2: [0]; (2,5]: [0]; (5,10]: [9]; (10,20]: [18]; >20: [46]	1678	2
673	2000	10000	15	CN1: [28]; CN3: [27]; CN4: [18]	Pentaclonal	5	73	1960.01	≤2: [0]; (2,5]: [0]; (5,10]: [9]; (10,20]: [18]; >20: [46]	1678	3
674	2000	10000	15	CN1: [28]; CN3: [27]; CN4: [18]	Pentaclonal	5	73	1960.01	≤2: [0]; (2,5]: [0]; (5,10]: [9]; (10,20]: [18]; >20: [46]	1678	4
675	2000	10000	15	CN1: [28]; CN3: [27]; CN4: [18]	Pentaclonal	5	73	1960.01	≤2: [0]; (2,5]: [0]; (5,10]: [9]; (10,20]: [18]; >20: [46]	1678	5
676	2000	10000	15	CN1: [28]; CN3: [27]; CN4: [18]	Pentaclonal	5	73	1960.01	≤2: [0]; (2,5]: [0]; (5,10]: [9]; (10,20]: [18]; >20: [46]	1678	6
677	2000	10000	15	CN1: [28]; CN3: [27]; CN4: [18]	Pentaclonal	5	73	1960.01	≤2: [0]; (2,5]: [0]; (5,10]: [9]; (10,20]: [18]; >20: [46]	1678	7
678	2000	10000	15	CN1: [28]; CN3: [27]; CN4: [18]	Pentaclonal	5	73	1960.01	≤2: [0]; (2,5]: [0]; (5,10]: [9]; (10,20]: [18]; >20: [46]	1678	8
679	2000	10000	15	CN1: [28]; CN3: [27]; CN4: [18]	Pentaclonal	5	73	1960.01	≤2: [0]; (2,5]: [0]; (5,10]: [9]; (10,20]: [18]; >20: [46]	1678	9
680	2000	10000	15	CN1: [28]; CN3: [27]; CN4: [18]	Pentaclonal	5	73	1960.01	≤2: [0]; (2,5]: [0]; (5,10]: [9]; (10,20]: [18]; >20: [46]	1678	10
681	2000	2000	≤28	CN1: [23]; CN3: [15]; CN4: [5]	Monoclonal	1	43	802.23	≤2: [24]; (2,5]: [1]; (5,10]: [1]; (10,20]: [3]; >20: [14]	2941	1
682	2000	2000	≤28	CN1: [23]; CN3: [15]; CN4: [5]	Monoclonal	1	43	802.23	≤2: [24]; (2,5]: [1]; (5,10]: [1]; (10,20]: [3]; >20: [14]	2941	2
683	2000	2000	≤28	CN1: [23]; CN3: [15]; CN4: [5]	Monoclonal	1	43	802.23	≤2: [24]; (2,5]: [1]; (5,10]: [1]; (10,20]: [3]; >20: [14]	2941	3
684	2000	2000	≤28	CN1: [23]; CN3: [15]; CN4: [5]	Monoclonal	1	43	802.23	≤2: [24]; (2,5]: [1]; (5,10]: [1]; (10,20]: [3]; >20: [14]	2941	4
685	2000	2000	≤28	CN1: [23]; CN3: [15]; CN4: [5]	Monoclonal	1	43	802.23	≤2: [24]; (2,5]: [1]; (5,10]: [1]; (10,20]: [3]; >20: [14]	2941	5
686	2000	2000	≤28	CN1: [23]; CN3: [15]; CN4: [5]	Monoclonal	1	43	802.23	≤2: [24]; (2,5]: [1]; (5,10]: [1]; (10,20]: [3]; >20: [14]	2941	6
687	2000	2000	≤28	CN1: [23]; CN3: [15]; CN4: [5]	Monoclonal	1	43	802.23	≤2: [24]; (2,5]: [1]; (5,10]: [1]; (10,20]: [3]; >20: [14]	2941	7
688	2000	2000	≤28	CN1: [23]; CN3: [15]; CN4: [5]	Monoclonal	1	43	802.23	≤2: [24]; (2,5]: [1]; (5,10]: [1]; (10,20]: [3]; >20: [14]	2941	8
689	2000	2000	≤28	CN1: [23]; CN3: [15]; CN4: [5]	Monoclonal	1	43	802.23	≤2: [24]; (2,5]: [1]; (5,10]: [1]; (10,20]: [3]; >20: [14]	2941	9
690	2000	2000	≤28	CN1: [23]; CN3: [15]; CN4: [5]	Monoclonal	1	43	802.23	≤2: [24]; (2,5]: [1]; (5,10]: [1]; (10,20]: [3]; >20: [14]	2941	10
691	2000	2000	≤28	CN1: [23]; CN3: [15]; CN4: [5]	Monoclonal	1	43	802.23	≤2: [24]; (2,5]: [1]; (5,10]: [1]; (10,20]: [3]; >20: [14]	2941	11
692	2000	2000	≤28	CN1: [23]; CN3: [15]; CN4: [5]	Monoclonal	1	43	802.23	≤2: [24]; (2,5]: [1]; (5,10]: [1]; (10,20]: [3]; >20: [14]	2941	12
693	2000	2000	≤28	CN1: [23]; CN3: [15]; CN4: [5]	Monoclonal	1	43	802.23	≤2: [24]; (2,5]: [1]; (5,10]: [1]; (10,20]: [3]; >20: [14]	2941	13
694	2000	2000	≤28	CN1: [23]; CN3: [15]; CN4: [5]	Monoclonal	1	43	802.23	≤2: [24]; (2,5]: [1]; (5,10]: [1]; (10,20]: [3]; >20: [14]	2941	14
695	2000	2000	≤28	CN1: [23]; CN3: [15]; CN4: [5]	Monoclonal	1	43	802.23	≤2: [24]; (2,5]: [1]; (5,10]: [1]; (10,20]: [3]; >20: [14]	2941	15
696	2000	2000	≤28	CN1: [23]; CN3: [15]; CN4: [5]	Monoclonal	1	43	802.23	≤2: [24]; (2,5]: [1]; (5,10]: [1]; (10,20]: [3]; >20: [14]	2941	16
697	2000	2000	≤28	CN1: [23]; CN3: [15]; CN4: [5]	Monoclonal	1	43	802.23	≤2: [24]; (2,5]: [1]; (5,10]: [1]; (10,20]: [3]; >20: [14]	2941	17
698	2000	2000	≤28	CN1: [23]; CN3: [15]; CN4: [5]	Monoclonal	1	43	802.23	≤2: [24]; (2,5]: [1]; (5,10]: [1]; (10,20]: [3]; >20: [14]	2941	18
699	2000	2000	≤28	CN1: [23]; CN3: [15]; CN4: [5]	Monoclonal	1	43	802.23	≤2: [24]; (2,5]: [1]; (5,10]: [1]; (10,20]: [3]; >20: [14]	2941	19
700	2000	2000	≤28	CN1: [23]; CN3: [15]; CN4: [5]	Monoclonal	1	43	802.23	≤2: [24]; (2,5]: [1]; (5,10]: [1]; (10,20]: [3]; >20: [14]	2941	20
701	2000	2000	≤28	CN1: [23]; CN3: [15]; CN4: [5]	Monoclonal	1	43	802.23	≤2: [24]; (2,5]: [1]; (5,10]: [1]; (10,20]: [3]; >20: [14]	2941	21
702	2000	2000	≤28	CN1: [23]; CN3: [15]; CN4: [5]	Monoclonal	1	43	802.23	≤2: [24]; (2,5]: [1]; (5,10]: [1]; (10,20]: [3]; >20: [14]	2941	22
703	2000	2000	≤28	CN1: [23]; CN3: [15]; CN4: [5]	Monoclonal	1	43	802.23	≤2: [24]; (2,5]: [1]; (5,10]: [1]; (10,20]: [3]; >20: [14]	2941	23
704	2000	2000	≤28	CN1: [23]; CN3: [15]; CN4: [5]	Monoclonal	1	43	802.23	≤2: [24]; (2,5]: [1]; (5,10]: [1]; (10,20]: [3]; >20: [14]	2941	24
705	2000	2000	≤28	CN1: [23]; CN3: [15]; CN4: [5]	Monoclonal	1	43	802.23	≤2: [24]; (2,5]: [1]; (5,10]: [1]; (10,20]: [3]; >20: [14]	2941	25
706	2000	2000	≤28	CN1: [23]; CN3: [15]; CN4: [5]	Monoclonal	1	43	802.23	≤2: [24]; (2,5]: [1]; (5,10]: [1]; (10,20]: [3]; >20: [14]	2941	26
707	2000	2000	≤28	CN1: [23]; CN3: [15]; CN4: [5]	Monoclonal	1	43	802.23	≤2: [24]; (2,5]: [1]; (5,10]: [1]; (10,20]: [3]; >20: [14]	2941	27
708	2000	2000	≤28	CN1: [23]; CN3: [15]; CN4: [5]	Monoclonal	1	43	802.23	≤2: [24]; (2,5]: [1]; (5,10]: [1]; (10,20]: [3]; >20: [14]	2941	28
709	2000	2000	≤28	CN1: [23]; CN3: [15]; CN4: [5]	Monoclonal	1	43	802.23	≤2: [24]; (2,5]: [1]; (5,10]: [1]; (10,20]: [3]; >20: [14]	2941	29
710	2000	2000	≤28	CN1: [23]; CN3: [15]; CN4: [5]	Monoclonal	1	43	802.23	≤2: [24]; (2,5]: [1]; (5,10]: [1]; (10,20]: [3]; >20: [14]	2941	30
711	2000	2000	≤28	CN1: [23]; CN3: [15]; CN4: [5]	Monoclonal	1	43	802.23	≤2: [24]; (2,5]: [1]; (5,10]: [1]; (10,20]: [3]; >20: [14]	2941	31
712	2000	2000	≤28	CN1: [23]; CN3: [15]; CN4: [5]	Monoclonal	1	43	802.23	≤2: [24]; (2,5]: [1]; (5,10]: [1]; (10,20]: [3]; >20: [14]	2941	32
713	2000	2000	≤28	CN1: [23]; CN3: [15]; CN4: [5]	Monoclonal	1	43	802.23	≤2: [24]; (2,5]: [1]; (5,10]: [1]; (10,20]: [3]; >20: [14]	2941	33
714	2000	2000	≤28	CN1: [23]; CN3: [15]; CN4: [5]	Monoclonal	1	43	802.23	≤2: [24]; (2,5]: [1]; (5,10]: [1]; (10,20]: [3]; >20: [14]	2941	34
715	2000	2000	≤28	CN1: [23]; CN3: [15]; CN4: [5]	Monoclonal	1	43	802.23	≤2: [24]; (2,5]: [1]; (5,10]: [1]; (10,20]: [3]; >20: [14]	2941	35
716	2000	2000	≤28	CN1: [23]; CN3: [15]; CN4: [5]	Monoclonal	1	43	802.23	≤2: [24]; (2,5]: [1]; (5,10]: [1]; (10,20]: [3]; >20: [14]	2941	36
717	2000	2000	≤28	CN1: [23]; CN3: [15]; CN4: [5]	Monoclonal	1	43	802.23	≤2: [24]; (2,5]: [1]; (5,10]: [1]; (10,20]: [3]; >20: [14]	2941	37
718	2000	2000	≤28	CN1: [23]; CN3: [15]; CN4: [5]	Monoclonal	1	43	802.23	≤2: [24]; (2,5]: [1]; (5,10]: [1]; (10,20]: [3]; >20: [14]	2941	38
719	2000	2000	≤28	CN1: [23]; CN3: [15]; CN4: [5]	Monoclonal	1	43	802.23	≤2: [24]; (2,5]: [1]; (5,10]: [1]; (10,20]: [3]; >20: [14]	2941	39
720	2000	2000	≤28	CN1: [23]; CN3: [15]; CN4: [5]	Monoclonal	1	43	802.23	≤2: [24]; (2,5]: [1]; (5,10]: [1]; (10,20]: [3]; >20: [14]	2941	40
721	2000	2000	≤28	CN1: [23]; CN3: [15]; CN4: [5]	Monoclonal	1	43	802.23	≤2: [24]; (2,5]: [1]; (5,10]: [1]; (10,20]: [3]; >20: [14]	2941	41
722	2000	2000	≤28	CN1: [23]; CN3: [15]; CN4: [5]	Monoclonal	1	43	802.23	≤2: [24]; (2,5]: [1]; (5,10]: [1]; (10,20]: [3]; >20: [14]	2941	42
723	2000	2000	≤28	CN1: [23]; CN3: [15]; CN4: [5]	Monoclonal	1	43	802.23	≤2: [24]; (2,5]: [1]; (5,10]: [1]; (10,20]: [3]; >20: [14]	2941	43
724	2000	2000	≤28	CN1: [23]; CN3: [15]; CN4: [5]	Monoclonal	1	43	802.23	≤2: [24]; (2,5]: [1]; (5,10]: [1]; (10,20]: [3]; >20: [14]	2941	44
725	2000	2000	≤28	CN1: [23]; CN3: [15]; CN4: [5]	Monoclonal	1	43	802.23	≤2: [24]; (2,5]: [1]; (5,10]: [1]; (10,20]: [3]; >20: [14]	2941	45
726	2000	2000	≤28	CN1: [23]; CN3: [15]; CN4: [5]	Monoclonal	1	43	802.23	≤2: [24]; (2,5]: [1]; (5,10]: [1]; (10,20]: [3]; >20: [14]	2941	46
727	2000	2000	≤28	CN1: [23]; CN3: [15]; CN4: [5]	Monoclonal	1	43	802.23	≤2: [24]; (2,5]: [1]; (5,10]: [1]; (10,20]: [3]; >20: [14]	2941	47
728	2000	2000	≤28	CN1: [23]; CN3: [15]; CN4: [5]	Monoclonal	1	43	802.23	≤2: [24]; (2,5]: [1]; (5,10]: [1]; (10,20]: [3]; >20: [14]	2941	48
729	2000	2000	≤28	CN1: [23]; CN3: [15]; CN4: [5]	Monoclonal	1	43	802.23	≤2: [24]; (2,5]: [1]; (5,10]: [1]; (10,20]: [3]; >20: [14]	2941	49
730	2000	2000	≤28	CN1: [23]; CN3: [15]; CN4: [5]	Monoclonal	1	43	802.23	≤2: [24]; (2,5]: [1]; (5,10]: [1]; (10,20]: [3]; >20: [14]	2941	50
731	2000	2000	≤28	CN1: [46]; CN3: [28]; CN4: [10]	Biclonal	2	84	1538.87	≤2: [47]; (2,5]: [2]; (5,10]: [2]; (10,20]: [6]; >20: [27]	3539	1
732	2000	2000	≤28	CN1: [46]; CN3: [28]; CN4: [10]	Biclonal	2	84	1538.87	≤2: [47]; (2,5]: [2]; (5,10]: [2]; (10,20]: [6]; >20: [27]	3539	2
733	2000	2000	≤28	CN1: [46]; CN3: [28]; CN4: [10]	Biclonal	2	84	1538.87	≤2: [47]; (2,5]: [2]; (5,10]: [2]; (10,20]: [6]; >20: [27]	3539	3
734	2000	2000	≤28	CN1: [46]; CN3: [28]; CN4: [10]	Biclonal	2	84	1538.87	≤2: [47]; (2,5]: [2]; (5,10]: [2]; (10,20]: [6]; >20: [27]	3539	4
735	2000	2000	≤28	CN1: [46]; CN3: [28]; CN4: [10]	Biclonal	2	84	1538.87	≤2: [47]; (2,5]: [2]; (5,10]: [2]; (10,20]: [6]; >20: [27]	3539	5
736	2000	2000	≤28	CN1: [46]; CN3: [28]; CN4: [10]	Biclonal	2	84	1538.87	≤2: [47]; (2,5]: [2]; (5,10]: [2]; (10,20]: [6]; >20: [27]	3539	6
737	2000	2000	≤28	CN1: [46]; CN3: [28]; CN4: [10]	Biclonal	2	84	1538.87	≤2: [47]; (2,5]: [2]; (5,10]: [2]; (10,20]: [6]; >20: [27]	3539	7
738	2000	2000	≤28	CN1: [46]; CN3: [28]; CN4: [10]	Biclonal	2	84	1538.87	≤2: [47]; (2,5]: [2]; (5,10]: [2]; (10,20]: [6]; >20: [27]	3539	8
739	2000	2000	≤28	CN1: [46]; CN3: [28]; CN4: [10]	Biclonal	2	84	1538.87	≤2: [47]; (2,5]: [2]; (5,10]: [2]; (10,20]: [6]; >20: [27]	3539	9
740	2000	2000	≤28	CN1: [46]; CN3: [28]; CN4: [10]	Biclonal	2	84	1538.87	≤2: [47]; (2,5]: [2]; (5,10]: [2]; (10,20]: [6]; >20: [27]	3539	10
741	2000	2000	≤28	CN1: [46]; CN3: [28]; CN4: [10]	Biclonal	2	84	1538.87	≤2: [47]; (2,5]: [2]; (5,10]: [2]; (10,20]: [6]; >20: [27]	3539	11
742	2000	2000	≤28	CN1: [46]; CN3: [28]; CN4: [10]	Biclonal	2	84	1538.87	≤2: [47]; (2,5]: [2]; (5,10]: [2]; (10,20]: [6]; >20: [27]	3539	12
743	2000	2000	≤28	CN1: [46]; CN3: [28]; CN4: [10]	Biclonal	2	84	1538.87	≤2: [47]; (2,5]: [2]; (5,10]: [2]; (10,20]: [6]; >20: [27]	3539	13
744	2000	2000	≤28	CN1: [46]; CN3: [28]; CN4: [10]	Biclonal	2	84	1538.87	≤2: [47]; (2,5]: [2]; (5,10]: [2]; (10,20]: [6]; >20: [27]	3539	14
745	2000	2000	≤28	CN1: [46]; CN3: [28]; CN4: [10]	Biclonal	2	84	1538.87	≤2: [47]; (2,5]: [2]; (5,10]: [2]; (10,20]: [6]; >20: [27]	3539	15
746	2000	2000	≤28	CN1: [46]; CN3: [28]; CN4: [10]	Biclonal	2	84	1538.87	≤2: [47]; (2,5]: [2]; (5,10]: [2]; (10,20]: [6]; >20: [27]	3539	16
747	2000	2000	≤28	CN1: [46]; CN3: [28]; CN4: [10]	Biclonal	2	84	1538.87	≤2: [47]; (2,5]: [2]; (5,10]: [2]; (10,20]: [6]; >20: [27]	3539	17
748	2000	2000	≤28	CN1: [46]; CN3: [28]; CN4: [10]	Biclonal	2	84	1538.87	≤2: [47]; (2,5]: [2]; (5,10]: [2]; (10,20]: [6]; >20: [27]	3539	18
749	2000	2000	≤28	CN1: [46]; CN3: [28]; CN4: [10]	Biclonal	2	84	1538.87	≤2: [47]; (2,5]: [2]; (5,10]: [2]; (10,20]: [6]; >20: [27]	3539	19
750	2000	2000	≤28	CN1: [46]; CN3: [28]; CN4: [10]	Biclonal	2	84	1538.87	≤2: [47]; (2,5]: [2]; (5,10]: [2]; (10,20]: [6]; >20: [27]	3539	20
751	2000	2000	≤28	CN1: [46]; CN3: [28]; CN4: [10]	Biclonal	2	84	1538.87	≤2: [47]; (2,5]: [2]; (5,10]: [2]; (10,20]: [6]; >20: [27]	3539	21
752	2000	2000	≤28	CN1: [46]; CN3: [28]; CN4: [10]	Biclonal	2	84	1538.87	≤2: [47]; (2,5]: [2]; (5,10]: [2]; (10,20]: [6]; >20: [27]	3539	22
753	2000	2000	≤28	CN1: [46]; CN3: [28]; CN4: [10]	Biclonal	2	84	1538.87	≤2: [47]; (2,5]: [2]; (5,10]: [2]; (10,20]: [6]; >20: [27]	3539	23
754	2000	2000	≤28	CN1: [46]; CN3: [28]; CN4: [10]	Biclonal	2	84	1538.87	≤2: [47]; (2,5]: [2]; (5,10]: [2]; (10,20]: [6]; >20: [27]	3539	24
755	2000	2000	≤28	CN1: [46]; CN3: [28]; CN4: [10]	Biclonal	2	84	1538.87	≤2: [47]; (2,5]: [2]; (5,10]: [2]; (10,20]: [6]; >20: [27]	3539	25
756	2000	2000	≤28	CN1: [46]; CN3: [28]; CN4: [10]	Biclonal	2	84	1538.87	≤2: [47]; (2,5]: [2]; (5,10]: [2]; (10,20]: [6]; >20: [27]	3539	26
757	2000	2000	≤28	CN1: [46]; CN3: [28]; CN4: [10]	Biclonal	2	84	1538.87	≤2: [47]; (2,5]: [2]; (5,10]: [2]; (10,20]: [6]; >20: [27]	3539	27
758	2000	2000	≤28	CN1: [46]; CN3: [28]; CN4: [10]	Biclonal	2	84	1538.87	≤2: [47]; (2,5]: [2]; (5,10]: [2]; (10,20]: [6]; >20: [27]	3539	28
759	2000	2000	≤28	CN1: [46]; CN3: [28]; CN4: [10]	Biclonal	2	84	1538.87	≤2: [47]; (2,5]: [2]; (5,10]: [2]; (10,20]: [6]; >20: [27]	3539	29
760	2000	2000	≤28	CN1: [46]; CN3: [28]; CN4: [10]	Biclonal	2	84	1538.87	≤2: [47]; (2,5]: [2]; (5,10]: [2]; (10,20]: [6]; >20: [27]	3539	30
761	2000	2000	≤28	CN1: [46]; CN3: [28]; CN4: [10]	Biclonal	2	84	1538.87	≤2: [47]; (2,5]: [2]; (5,10]: [2]; (10,20]: [6]; >20: [27]	3539	31
762	2000	2000	≤28	CN1: [46]; CN3: [28]; CN4: [10]	Biclonal	2	84	1538.87	≤2: [47]; (2,5]: [2]; (5,10]: [2]; (10,20]: [6]; >20: [27]	3539	32
763	2000	2000	≤28	CN1: [46]; CN3: [28]; CN4: [10]	Biclonal	2	84	1538.87	≤2: [47]; (2,5]: [2]; (5,10]: [2]; (10,20]: [6]; >20: [27]	3539	33
764	2000	2000	≤28	CN1: [46]; CN3: [28]; CN4: [10]	Biclonal	2	84	1538.87	≤2: [47]; (2,5]: [2]; (5,10]: [2]; (10,20]: [6]; >20: [27]	3539	34
765	2000	2000	≤28	CN1: [46]; CN3: [28]; CN4: [10]	Biclonal	2	84	1538.87	≤2: [47]; (2,5]: [2]; (5,10]: [2]; (10,20]: [6]; >20: [27]	3539	35
766	2000	2000	≤28	CN1: [46]; CN3: [28]; CN4: [10]	Biclonal	2	84	1538.87	≤2: [47]; (2,5]: [2]; (5,10]: [2]; (10,20]: [6]; >20: [27]	3539	36
767	2000	2000	≤28	CN1: [46]; CN3: [28]; CN4: [10]	Biclonal	2	84	1538.87	≤2: [47]; (2,5]: [2]; (5,10]: [2]; (10,20]: [6]; >20: [27]	3539	37
768	2000	2000	≤28	CN1: [46]; CN3: [28]; CN4: [10]	Biclonal	2	84	1538.87	≤2: [47]; (2,5]: [2]; (5,10]: [2]; (10,20]: [6]; >20: [27]	3539	38
769	2000	2000	≤28	CN1: [46]; CN3: [28]; CN4: [10]	Biclonal	2	84	1538.87	≤2: [47]; (2,5]: [2]; (5,10]: [2]; (10,20]: [6]; >20: [27]	3539	39
770	2000	2000	≤28	CN1: [46]; CN3: [28]; CN4: [10]	Biclonal	2	84	1538.87	≤2: [47]; (2,5]: [2]; (5,10]: [2]; (10,20]: [6]; >20: [27]	3539	40
771	2000	2000	≤28	CN1: [46]; CN3: [28]; CN4: [10]	Biclonal	2	84	1538.87	≤2: [47]; (2,5]: [2]; (5,10]: [2]; (10,20]: [6]; >20: [27]	3539	41
772	2000	2000	≤28	CN1: [46]; CN3: [28]; CN4: [10]	Biclonal	2	84	1538.87	≤2: [47]; (2,5]: [2]; (5,10]: [2]; (10,20]: [6]; >20: [27]	3539	42
773	2000	2000	≤28	CN1: [46]; CN3: [28]; CN4: [10]	Biclonal	2	84	1538.87	≤2: [47]; (2,5]: [2]; (5,10]: [2]; (10,20]: [6]; >20: [27]	3539	43
774	2000	2000	≤28	CN1: [46]; CN3: [28]; CN4: [10]	Biclonal	2	84	1538.87	≤2: [47]; (2,5]: [2]; (5,10]: [2]; (10,20]: [6]; >20: [27]	3539	44
775	2000	2000	≤28	CN1: [46]; CN3: [28]; CN4: [10]	Biclonal	2	84	1538.87	≤2: [47]; (2,5]: [2]; (5,10]: [2]; (10,20]: [6]; >20: [27]	3539	45
776	2000	2000	≤28	CN1: [46]; CN3: [28]; CN4: [10]	Biclonal	2	84	1538.87	≤2: [47]; (2,5]: [2]; (5,10]: [2]; (10,20]: [6]; >20: [27]	3539	46
777	2000	2000	≤28	CN1: [46]; CN3: [28]; CN4: [10]	Biclonal	2	84	1538.87	≤2: [47]; (2,5]: [2]; (5,10]: [2]; (10,20]: [6]; >20: [27]	3539	47
778	2000	2000	≤28	CN1: [46]; CN3: [28]; CN4: [10]	Biclonal	2	84	1538.87	≤2: [47]; (2,5]: [2]; (5,10]: [2]; (10,20]: [6]; >20: [27]	3539	48
779	2000	2000	≤28	CN1: [46]; CN3: [28]; CN4: [10]	Biclonal	2	84	1538.87	≤2: [47]; (2,5]: [2]; (5,10]: [2]; (10,20]: [6]; >20: [27]	3539	49
780	2000	2000	≤28	CN1: [46]; CN3: [28]; CN4: [10]	Biclonal	2	84	1538.87	≤2: [47]; (2,5]: [2]; (5,10]: [2]; (10,20]: [6]; >20: [27]	3539	50

## Sheet: README_S1
Table S1: Summary of characteristics for the simulated scATAC-seq datasets.
Rows:	Each row represents the simulation under a given setting.
Columns:
	dataset_id	Each simulated dataset
	# reference cells	Number of reference cells
	# inferred cells	Number of inferred cells
	Clonal CNV burden (%)	Percentage of the genome affected by clonal copy number variations
	Truth CNV (counts)	Number of ground-truth CNVs in each copy-number state
	Clonal architecture	The clonal complexity of subclones in the dataset
	# subclones	Number of subclonal populations
	# Ground-truth CNV events (segments)	Number of ground-truth CNV segments
	Truth CNV span (Mb)	Total genomic length covered by ground-truth CNVs, in megabases
	CNV size distribution (Mb; counts)	Counts of CNVs across size ranges (≤2, 2–5, 5–10, 10–20, and >20 Mb)
	# CNV-positive bins (100kb)	Number of 100-kb bins containing CNV signals
	# Replicates	Number of replicate simulations under a given setting
