# Supplementary material for: Inferring tumor absolute copy number and clonal substructure from single-cell chromatin accessibility
Source: Brief Bioinform. 2026 May 27;27(3):bbag265. doi: 10.1093/bib/bbag265 (PMC13215597; doi:10.1093/bib/bbag265)
Supplement: Supplementary_materials_bbag265 [file supplementary_materials_bbag265.zip › TableS2_Performance metrics for CNV detection across simulated datasets.xlsx]

## Sheet: TableS2_Performance metrics for
dataset_id	clone_id	TP	FP	FN	TN	accuracy	precision	recall	F1	RMSE	Mean break point distance (Mb)	Clonal architecture	CNV burden (%)	Calling cell fraction threshold (%)	method	# Ground-truth CNV-positive bins	# Predicted CNV-positive bins
1	1	1812	6	147	7441	0.9837	0.9967	0.925	0.9595	0.2079	1.11	Monoclonal	30	NA	TeaCNV	1959	1818
2	1	1822	2	137	7445	0.9852	0.9989	0.9301	0.9633	0.1683	0.24	Monoclonal	30	NA	TeaCNV	1959	1824
3	1	1830	6	129	7441	0.9856	0.9967	0.9342	0.9644	0.1481	0.2	Monoclonal	30	NA	TeaCNV	1959	1836
4	1	1820	1	139	7446	0.9851	0.9995	0.929	0.963	0.2011	0.14	Monoclonal	30	NA	TeaCNV	1959	1821
5	1	1808	6	151	7441	0.9833	0.9967	0.9229	0.9584	0.1548	0.04	Monoclonal	30	NA	TeaCNV	1959	1814
6	1	1813	1	146	7446	0.9844	0.9994	0.9255	0.961	0.1523	0.22	Monoclonal	30	NA	TeaCNV	1959	1814
7	1	1822	2	137	7445	0.9852	0.9989	0.9301	0.9633	0.1985	0.31	Monoclonal	30	NA	TeaCNV	1959	1824
8	1	1824	3	135	7444	0.9853	0.9984	0.9311	0.9635	0.1949	0.2	Monoclonal	30	NA	TeaCNV	1959	1827
9	1	1829	2	130	7445	0.986	0.9989	0.9336	0.9652	0.1985	0.17	Monoclonal	30	NA	TeaCNV	1959	1831
10	1	1822	8	137	7439	0.9846	0.9956	0.9301	0.9617	0.2006	0.5	Monoclonal	30	NA	TeaCNV	1959	1830
11	1	1829	4	130	7443	0.9858	0.9978	0.9336	0.9647	0.2534	0.73	Biclonal	30	NA	TeaCNV	1959	1833
11	2	1714	1	180	7514	0.9808	0.9994	0.905	0.9498	0.2544	0.62	Biclonal	30	NA	TeaCNV	1894	1715
12	1	1937	64	22	7383	0.9909	0.968	0.9888	0.9783	0.1319	2.06	Biclonal	30	NA	TeaCNV	1959	2001
12	2	1871	43	23	7472	0.993	0.9775	0.9879	0.9827	0.1351	1.32	Biclonal	30	NA	TeaCNV	1894	1914
13	1	1821	2	138	7445	0.9851	0.9989	0.9296	0.963	0.2107	0.21	Biclonal	30	NA	TeaCNV	1959	1823
13	2	1699	0	195	7515	0.9793	1	0.897	0.9457	0.2171	0.62	Biclonal	30	NA	TeaCNV	1894	1699
14	1	1803	1	156	7446	0.9833	0.9994	0.9204	0.9583	0.2582	0.11	Biclonal	30	NA	TeaCNV	1959	1804
14	2	1806	58	153	7389	0.9776	0.9689	0.9219	0.9448	0.2404	0.25	Biclonal	30	NA	TeaCNV	1959	1864
15	1	1809	2	150	7445	0.9838	0.9989	0.9234	0.9597	0.176	0.08	Biclonal	30	NA	TeaCNV	1959	1811
15	2	1689	1	205	7514	0.9781	0.9994	0.8918	0.9425	0.1873	0.5	Biclonal	30	NA	TeaCNV	1894	1690
16	1	1805	1	154	7446	0.9835	0.9994	0.9214	0.9588	0.227	0.25	Biclonal	30	NA	TeaCNV	1959	1806
16	2	1693	1	201	7514	0.9785	0.9994	0.8939	0.9437	0.2279	1.49	Biclonal	30	NA	TeaCNV	1894	1694
17	1	1826	1	133	7446	0.9858	0.9995	0.9321	0.9646	0.2208	0.07	Biclonal	30	NA	TeaCNV	1959	1827
17	2	1708	2	186	7513	0.98	0.9988	0.9018	0.9478	0.2225	0.28	Biclonal	30	NA	TeaCNV	1894	1710
18	1	1824	2	135	7445	0.9854	0.9989	0.9311	0.9638	0.2538	0.05	Biclonal	30	NA	TeaCNV	1959	1826
18	2	1706	0	188	7515	0.98	1	0.9007	0.9478	0.2557	0.08	Biclonal	30	NA	TeaCNV	1894	1706
19	1	1822	1	137	7446	0.9853	0.9995	0.9301	0.9635	0.1708	0.32	Biclonal	30	NA	TeaCNV	1959	1823
19	2	1701	0	193	7515	0.9795	1	0.8981	0.9463	0.1781	0.47	Biclonal	30	NA	TeaCNV	1894	1701
20	1	1822	2	137	7445	0.9852	0.9989	0.9301	0.9633	0.2218	0.41	Biclonal	30	NA	TeaCNV	1959	1824
20	2	1785	147	174	7300	0.9659	0.9239	0.9112	0.9175	0.2586	1.61	Biclonal	30	NA	TeaCNV	1959	1932
21	1	1826	3	133	7444	0.9855	0.9984	0.9321	0.9641	0.1952	0.39	Triclonal	30	NA	TeaCNV	1959	1829
21	2	1764	76	130	7439	0.9781	0.9587	0.9314	0.9448	0.1963	1.49	Triclonal	30	NA	TeaCNV	1894	1840
21	3	1818	122	192	7260	0.9666	0.9371	0.9045	0.9205	0.2684	0.62	Triclonal	30	NA	TeaCNV	2010	1940
22	1	1830	2	129	7445	0.9861	0.9989	0.9342	0.9654	0.221	0.34	Triclonal	30	NA	TeaCNV	1959	1832
22	2	1718	0	176	7515	0.9813	1	0.9071	0.9513	0.2037	0.27	Triclonal	30	NA	TeaCNV	1894	1718
22	3	1830	177	129	7270	0.9675	0.9118	0.9342	0.9228	0.2715	1.09	Triclonal	30	NA	TeaCNV	1959	2007
23	1	1830	6	129	7441	0.9856	0.9967	0.9342	0.9644	0.1957	0.43	Triclonal	30	NA	TeaCNV	1959	1836
23	2	1718	0	176	7515	0.9813	1	0.9071	0.9513	0.2159	0.18	Triclonal	30	NA	TeaCNV	1894	1718
23	3	1813	39	197	7343	0.9749	0.9789	0.902	0.9389	0.3044	0.37	Triclonal	30	NA	TeaCNV	2010	1852
24	1	1816	1	143	7446	0.9847	0.9994	0.927	0.9619	0.2583	0.2	Triclonal	30	NA	TeaCNV	1959	1817
24	2	1701	0	193	7515	0.9795	1	0.8981	0.9463	0.2648	0.3	Triclonal	30	NA	TeaCNV	1894	1701
24	3	1805	31	205	7351	0.9749	0.9831	0.898	0.9386	0.365	0.38	Triclonal	30	NA	TeaCNV	2010	1836
25	1	1813	2	146	7445	0.9843	0.9989	0.9255	0.9608	0.2483	0.26	Triclonal	30	NA	TeaCNV	1959	1815
25	2	1699	1	195	7514	0.9792	0.9994	0.897	0.9455	0.2206	0.88	Triclonal	30	NA	TeaCNV	1894	1700
25	3	1701	35	193	7480	0.9758	0.9798	0.8981	0.9372	0.2498	1.22	Triclonal	30	NA	TeaCNV	1894	1736
26	1	1820	1	139	7446	0.9851	0.9995	0.929	0.963	0.2512	0.47	Triclonal	30	NA	TeaCNV	1959	1821
26	2	1708	0	186	7515	0.9802	1	0.9018	0.9484	0.2393	0.24	Triclonal	30	NA	TeaCNV	1894	1708
26	3	1734	0	276	7382	0.9706	1	0.8627	0.9263	0.2599	0.94	Triclonal	30	NA	TeaCNV	2010	1734
27	1	1821	2	138	7445	0.9851	0.9989	0.9296	0.963	0.2463	0.15	Triclonal	30	NA	TeaCNV	1959	1823
27	2	1821	47	138	7400	0.9803	0.9748	0.9296	0.9517	0.2614	0.09	Triclonal	30	NA	TeaCNV	1959	1868
27	3	1768	12	242	7370	0.973	0.9933	0.8796	0.933	0.2702	0.47	Triclonal	30	NA	TeaCNV	2010	1780
28	1	1824	2	135	7445	0.9854	0.9989	0.9311	0.9638	0.2431	0.02	Triclonal	30	NA	TeaCNV	1959	1826
28	2	1712	0	182	7515	0.9807	1	0.9039	0.9495	0.2281	0.59	Triclonal	30	NA	TeaCNV	1894	1712
28	3	1715	35	179	7480	0.9773	0.98	0.9055	0.9413	0.2518	0.71	Triclonal	30	NA	TeaCNV	1894	1750
29	1	1829	3	130	7444	0.9859	0.9984	0.9336	0.9649	0.2479	0.1	Triclonal	30	NA	TeaCNV	1959	1832
29	2	1714	1	180	7514	0.9808	0.9994	0.905	0.9498	0.2382	0.23	Triclonal	30	NA	TeaCNV	1894	1715
29	3	1786	4	224	7378	0.9757	0.9978	0.8886	0.94	0.269	1.03	Triclonal	30	NA	TeaCNV	2010	1790
30	1	1826	7	133	7440	0.9851	0.9962	0.9321	0.9631	0.2469	0.12	Triclonal	30	NA	TeaCNV	1959	1833
30	2	1677	1	217	7514	0.9768	0.9994	0.8854	0.939	0.2355	0.95	Triclonal	30	NA	TeaCNV	1894	1678
30	3	1711	31	183	7484	0.9773	0.9822	0.9034	0.9411	0.2551	1.18	Triclonal	30	NA	TeaCNV	1894	1742
31	1	1824	5	135	7442	0.9851	0.9973	0.9311	0.963	0.2984	0.57	Tetraclonal	30	NA	TeaCNV	1959	1829
31	2	1697	4	197	7511	0.9786	0.9976	0.896	0.9441	0.2838	0.69	Tetraclonal	30	NA	TeaCNV	1894	1701
31	3	1715	30	179	7485	0.9778	0.9828	0.9055	0.9426	0.2564	0.78	Tetraclonal	30	NA	TeaCNV	1894	1745
31	4	2205	49	389	6828	0.9538	0.9783	0.85	0.9097	0.3152	0.54	Tetraclonal	30	NA	TeaCNV	2594	2254
32	1	1937	59	22	7388	0.9914	0.9704	0.9888	0.9795	0.2762	1.38	Tetraclonal	30	NA	TeaCNV	1959	1996
32	2	1858	20	36	7495	0.994	0.9894	0.981	0.9852	0.2713	1.88	Tetraclonal	30	NA	TeaCNV	1894	1878
32	3	1819	93	75	7422	0.9821	0.9514	0.9604	0.9559	0.2744	2.45	Tetraclonal	30	NA	TeaCNV	1894	1912
32	4	2494	48	100	6829	0.9844	0.9811	0.9614	0.9712	0.3212	1.97	Tetraclonal	30	NA	TeaCNV	2594	2542
33	1	1820	6	139	7441	0.9846	0.9967	0.929	0.9617	0.2995	0.32	Tetraclonal	30	NA	TeaCNV	1959	1826
33	2	1706	1	188	7514	0.9799	0.9994	0.9007	0.9475	0.2822	1.23	Tetraclonal	30	NA	TeaCNV	1894	1707
33	3	1711	27	183	7488	0.9777	0.9845	0.9034	0.9422	0.2568	0.82	Tetraclonal	30	NA	TeaCNV	1894	1738
33	4	1754	347	205	7100	0.9413	0.8348	0.8954	0.864	0.3058	0.46	Tetraclonal	30	NA	TeaCNV	1959	2101
34	1	1820	2	139	7445	0.985	0.9989	0.929	0.9627	0.248	0.04	Tetraclonal	30	NA	TeaCNV	1959	1822
34	2	1706	0	188	7515	0.98	1	0.9007	0.9478	0.2447	0.1	Tetraclonal	30	NA	TeaCNV	1894	1706
34	3	1874	55	136	7327	0.9797	0.9715	0.9323	0.9515	0.3521	1.09	Tetraclonal	30	NA	TeaCNV	2010	1929
34	4	2138	91	456	6786	0.9422	0.9592	0.8242	0.8866	0.372	0.75	Tetraclonal	30	NA	TeaCNV	2594	2229
35	1	1815	2	144	7445	0.9845	0.9989	0.9265	0.9613	0.3028	0.14	Tetraclonal	30	NA	TeaCNV	1959	1817
35	2	1699	1	195	7514	0.9792	0.9994	0.897	0.9455	0.283	0.49	Tetraclonal	30	NA	TeaCNV	1894	1700
35	3	1766	24	244	7358	0.9715	0.9866	0.8786	0.9295	0.2931	0.79	Tetraclonal	30	NA	TeaCNV	2010	1790
35	4	2371	34	223	6843	0.9729	0.9859	0.914	0.9486	0.3139	0.43	Tetraclonal	30	NA	TeaCNV	2594	2405
36	1	1815	1	144	7446	0.9846	0.9994	0.9265	0.9616	0.2997	0.91	Tetraclonal	30	NA	TeaCNV	1959	1816
36	2	1703	1	191	7514	0.9796	0.9994	0.8992	0.9466	0.2818	1.49	Tetraclonal	30	NA	TeaCNV	1894	1704
36	3	1784	28	175	7419	0.9784	0.9845	0.9107	0.9462	0.263	1.59	Tetraclonal	30	NA	TeaCNV	1959	1812
36	4	1772	130	187	7317	0.9663	0.9317	0.9045	0.9179	0.3084	0.6	Tetraclonal	30	NA	TeaCNV	1959	1902
37	1	1812	1	147	7446	0.9843	0.9994	0.925	0.9608	0.2999	0.06	Tetraclonal	30	NA	TeaCNV	1959	1813
37	2	1695	1	199	7514	0.9787	0.9994	0.8949	0.9443	0.2771	0.19	Tetraclonal	30	NA	TeaCNV	1894	1696
37	3	1700	21	194	7494	0.9771	0.9878	0.8976	0.9405	0.2725	0.66	Tetraclonal	30	NA	TeaCNV	1894	1721
37	4	1788	294	171	7153	0.9506	0.8588	0.9127	0.8849	0.3132	0.37	Tetraclonal	30	NA	TeaCNV	1959	2082
38	1	1824	7	135	7440	0.9849	0.9962	0.9311	0.9625	0.2474	0.07	Tetraclonal	30	NA	TeaCNV	1959	1831
38	2	1762	75	132	7440	0.978	0.9592	0.9303	0.9445	0.243	0.06	Tetraclonal	30	NA	TeaCNV	1894	1837
38	3	1818	129	192	7253	0.9658	0.9337	0.9045	0.9189	0.3448	0.68	Tetraclonal	30	NA	TeaCNV	2010	1947
38	4	2517	167	77	6710	0.9742	0.9378	0.9703	0.9538	0.3979	1.2	Tetraclonal	30	NA	TeaCNV	2594	2684
39	1	1823	1	136	7446	0.9854	0.9995	0.9306	0.9638	0.2982	0.09	Tetraclonal	30	NA	TeaCNV	1959	1824
39	2	1711	1	183	7514	0.9804	0.9994	0.9034	0.949	0.2802	0.18	Tetraclonal	30	NA	TeaCNV	1894	1712
39	3	1713	36	181	7479	0.9769	0.9794	0.9044	0.9404	0.2591	1.3	Tetraclonal	30	NA	TeaCNV	1894	1749
39	4	1808	310	151	7137	0.951	0.8536	0.9229	0.8869	0.3344	0.24	Tetraclonal	30	NA	TeaCNV	1959	2118
40	1	1927	176	32	7271	0.9779	0.9163	0.9837	0.9488	0.2762	0.05	Tetraclonal	30	NA	TeaCNV	1959	2103
40	2	1811	194	83	7321	0.9706	0.9032	0.9562	0.929	0.2972	0.95	Tetraclonal	30	NA	TeaCNV	1894	2005
40	3	1911	226	99	7156	0.9654	0.8942	0.9507	0.9216	0.3832	0.7	Tetraclonal	30	NA	TeaCNV	2010	2137
40	4	2485	171	109	6706	0.9704	0.9356	0.958	0.9467	0.3981	1.51	Tetraclonal	30	NA	TeaCNV	2594	2656
1	1	3204	0	4	6544	0.9996	1	0.9988	0.9994	0.0841	0.25	Monoclonal	40	NA	TeaCNV	3208	3204
2	1	3088	61	120	6483	0.9814	0.9806	0.9626	0.9715	0.2168	0.53	Monoclonal	40	NA	TeaCNV	3208	3149
3	1	2955	0	253	6544	0.9741	1	0.9211	0.9589	0.2279	0.9	Monoclonal	40	NA	TeaCNV	3208	2955
4	1	2966	7	242	6537	0.9745	0.9976	0.9246	0.9597	0.2177	0.73	Monoclonal	40	NA	TeaCNV	3208	2973
5	1	2886	0	322	6544	0.967	1	0.8996	0.9472	0.2425	0.96	Monoclonal	40	NA	TeaCNV	3208	2886
6	1	3199	2	9	6542	0.9989	0.9994	0.9972	0.9983	0.1662	0.55	Monoclonal	40	NA	TeaCNV	3208	3201
7	1	2963	0	245	6544	0.9749	1	0.9236	0.9603	0.2259	0.31	Monoclonal	40	NA	TeaCNV	3208	2963
8	1	3194	2	14	6542	0.9984	0.9994	0.9956	0.9975	0.1182	0.45	Monoclonal	40	NA	TeaCNV	3208	3196
9	1	2909	0	299	6544	0.9693	1	0.9068	0.9511	0.238	0.88	Monoclonal	40	NA	TeaCNV	3208	2909
10	1	2957	0	251	6544	0.9743	1	0.9218	0.9593	0.2176	0.23	Monoclonal	40	NA	TeaCNV	3208	2957
11	1	3026	4	182	6540	0.9809	0.9987	0.9433	0.9702	0.2104	0.16	Biclonal	40	NA	TeaCNV	3208	3030
11	2	2967	0	179	6606	0.9816	1	0.9431	0.9707	0.2082	0.37	Biclonal	40	NA	TeaCNV	3146	2967
12	1	2897	5	249	6601	0.974	0.9983	0.9209	0.958	0.2345	0.57	Biclonal	40	NA	TeaCNV	3146	2902
12	2	2900	5	246	6601	0.9743	0.9983	0.9218	0.9585	0.2347	0.68	Biclonal	40	NA	TeaCNV	3146	2905
13	1	3024	8	184	6536	0.9803	0.9974	0.9426	0.9692	0.2121	0.98	Biclonal	40	NA	TeaCNV	3208	3032
13	2	3024	78	184	6466	0.9731	0.9749	0.9426	0.9585	0.2282	0.5	Biclonal	40	NA	TeaCNV	3208	3102
14	1	2820	6	326	6600	0.966	0.9979	0.8964	0.9444	0.2514	0.99	Biclonal	40	NA	TeaCNV	3146	2826
14	2	2821	6	325	6600	0.9661	0.9979	0.8967	0.9446	0.2515	1.09	Biclonal	40	NA	TeaCNV	3146	2827
15	1	3054	0	92	6606	0.9906	1	0.9708	0.9852	0.185	1.19	Biclonal	40	NA	TeaCNV	3146	3054
15	2	2953	0	193	6606	0.9802	1	0.9387	0.9684	0.2211	0.71	Biclonal	40	NA	TeaCNV	3146	2953
16	1	3203	2	5	6542	0.9993	0.9994	0.9984	0.9989	0.1342	0.56	Biclonal	40	NA	TeaCNV	3208	3205
16	2	3140	0	6	6606	0.9994	1	0.9981	0.999	0.1339	0.56	Biclonal	40	NA	TeaCNV	3146	3140
17	1	3149	93	59	6451	0.9844	0.9713	0.9816	0.9764	0.2795	0.29	Biclonal	40	NA	TeaCNV	3208	3242
17	2	3144	73	2	6533	0.9923	0.9773	0.9994	0.9882	0.264	0.41	Biclonal	40	NA	TeaCNV	3146	3217
18	1	3191	0	17	6544	0.9983	1	0.9947	0.9973	0.1386	0.4	Biclonal	40	NA	TeaCNV	3208	3191
18	2	3138	5	8	6601	0.9987	0.9984	0.9975	0.9979	0.1335	0.43	Biclonal	40	NA	TeaCNV	3146	3143
19	1	2746	0	400	6606	0.959	1	0.8729	0.9321	0.2649	0.67	Biclonal	40	NA	TeaCNV	3146	2746
19	2	2841	0	305	6606	0.9687	1	0.9031	0.9491	0.2612	0.28	Biclonal	40	NA	TeaCNV	3146	2841
20	1	3144	7	64	6537	0.9927	0.9978	0.98	0.9888	0.1267	0.32	Biclonal	40	NA	TeaCNV	3208	3151
20	2	3135	0	11	6606	0.9989	1	0.9965	0.9982	0.1161	0.36	Biclonal	40	NA	TeaCNV	3146	3135
21	1	3029	6	179	6538	0.981	0.998	0.9442	0.9704	0.218	0.24	Triclonal	40	NA	TeaCNV	3208	3035
21	2	2968	6	178	6600	0.9811	0.998	0.9434	0.9699	0.2168	0.33	Triclonal	40	NA	TeaCNV	3146	2974
21	3	3109	5	249	6389	0.974	0.9984	0.9258	0.9608	0.2365	0.33	Triclonal	40	NA	TeaCNV	3358	3114
22	1	2961	5	185	6601	0.9805	0.9983	0.9412	0.9689	0.2279	0.25	Triclonal	40	NA	TeaCNV	3146	2966
22	2	3026	0	120	6606	0.9877	1	0.9619	0.9806	0.2265	0.29	Triclonal	40	NA	TeaCNV	3146	3026
22	3	3167	5	191	6389	0.9799	0.9984	0.9431	0.97	0.2457	0.45	Triclonal	40	NA	TeaCNV	3358	3172
23	1	3002	0	144	6606	0.9852	1	0.9542	0.9766	0.1952	0.48	Triclonal	40	NA	TeaCNV	3146	3002
23	2	3000	2	146	6604	0.9848	0.9993	0.9536	0.9759	0.1991	0.57	Triclonal	40	NA	TeaCNV	3146	3002
23	3	3142	0	216	6394	0.9779	1	0.9357	0.9668	0.2157	0.62	Triclonal	40	NA	TeaCNV	3358	3142
24	1	2904	6	242	6600	0.9746	0.9979	0.9231	0.959	0.2315	0.88	Triclonal	40	NA	TeaCNV	3146	2910
24	2	2971	6	175	6600	0.9814	0.998	0.9444	0.9704	0.231	0.33	Triclonal	40	NA	TeaCNV	3146	2977
24	3	3112	6	246	6388	0.9742	0.9981	0.9267	0.9611	0.2484	0.79	Triclonal	40	NA	TeaCNV	3358	3118
25	1	2883	0	263	6606	0.973	1	0.9164	0.9564	0.2436	0.55	Triclonal	40	NA	TeaCNV	3146	2883
25	2	2885	0	261	6606	0.9732	1	0.917	0.9567	0.244	0.78	Triclonal	40	NA	TeaCNV	3146	2885
25	3	3024	0	334	6394	0.9658	1	0.9005	0.9477	0.2597	0.86	Triclonal	40	NA	TeaCNV	3358	3024
26	1	2817	0	329	6606	0.9663	1	0.8954	0.9448	0.2567	0.59	Triclonal	40	NA	TeaCNV	3146	2817
26	2	2823	0	323	6606	0.9669	1	0.8973	0.9459	0.2565	0.74	Triclonal	40	NA	TeaCNV	3146	2823
26	3	2962	0	396	6394	0.9594	1	0.8821	0.9373	0.2713	0.75	Triclonal	40	NA	TeaCNV	3358	2962
27	1	3118	28	90	6516	0.9879	0.9911	0.9719	0.9814	0.1882	0.36	Triclonal	40	NA	TeaCNV	3208	3146
27	2	3056	5	90	6601	0.9903	0.9984	0.9714	0.9847	0.1824	0.25	Triclonal	40	NA	TeaCNV	3146	3061
27	3	3197	133	161	6261	0.9699	0.9601	0.9521	0.956	0.2326	0.29	Triclonal	40	NA	TeaCNV	3358	3330
28	1	2899	0	247	6606	0.9747	1	0.9215	0.9591	0.2227	0.38	Triclonal	40	NA	TeaCNV	3146	2899
28	2	2902	5	244	6601	0.9745	0.9983	0.9224	0.9589	0.224	0.41	Triclonal	40	NA	TeaCNV	3146	2907
28	3	3048	9	310	6385	0.9673	0.9971	0.9077	0.9503	0.2421	0.5	Triclonal	40	NA	TeaCNV	3358	3057
29	1	2963	5	183	6601	0.9807	0.9983	0.9418	0.9693	0.227	0.67	Triclonal	40	NA	TeaCNV	3146	2968
29	2	3030	0	116	6606	0.9881	1	0.9631	0.9812	0.2252	0.33	Triclonal	40	NA	TeaCNV	3146	3030
29	3	3173	5	185	6389	0.9805	0.9984	0.9449	0.9709	0.2469	0	Triclonal	40	NA	TeaCNV	3358	3178
30	1	3026	13	182	6531	0.98	0.9957	0.9433	0.9688	0.2208	0.33	Triclonal	40	NA	TeaCNV	3208	3039
30	2	3026	56	182	6488	0.9756	0.9818	0.9433	0.9622	0.2297	0.33	Triclonal	40	NA	TeaCNV	3208	3082
30	3	3105	5	253	6389	0.9735	0.9984	0.9247	0.9601	0.2357	0.51	Triclonal	40	NA	TeaCNV	3358	3110
31	1	3206	0	2	6544	0.9998	1	0.9994	0.9997	0.248	0.18	Tetraclonal	40	NA	TeaCNV	3208	3206
31	2	3127	27	81	6517	0.9889	0.9914	0.9748	0.983	0.2971	0.28	Tetraclonal	40	NA	TeaCNV	3208	3154
31	3	3287	6	71	6388	0.9921	0.9982	0.9789	0.9884	0.2881	0.37	Tetraclonal	40	NA	TeaCNV	3358	3293
31	4	3468	1	3	6280	0.9996	0.9997	0.9991	0.9994	0.3049	0.25	Tetraclonal	40	NA	TeaCNV	3471	3469
32	1	2963	0	183	6606	0.9812	1	0.9418	0.97	0.2469	0.04	Tetraclonal	40	NA	TeaCNV	3146	2963
32	2	2964	5	182	6601	0.9808	0.9983	0.9421	0.9694	0.2478	0.29	Tetraclonal	40	NA	TeaCNV	3146	2969
32	3	3104	5	254	6389	0.9734	0.9984	0.9244	0.96	0.2508	0.44	Tetraclonal	40	NA	TeaCNV	3358	3109
32	4	3099	6	259	6388	0.9728	0.9981	0.9229	0.959	0.2569	0.04	Tetraclonal	40	NA	TeaCNV	3358	3105
33	1	3059	0	87	6606	0.9911	1	0.9723	0.986	0.2062	0.35	Tetraclonal	40	NA	TeaCNV	3146	3059
33	2	3051	0	95	6606	0.9903	1	0.9698	0.9847	0.2074	0.51	Tetraclonal	40	NA	TeaCNV	3146	3051
33	3	3195	0	163	6394	0.9833	1	0.9515	0.9751	0.2117	0.54	Tetraclonal	40	NA	TeaCNV	3358	3195
33	4	3258	53	100	6341	0.9843	0.984	0.9702	0.9771	0.2452	0.82	Tetraclonal	40	NA	TeaCNV	3358	3311
34	1	2909	0	237	6606	0.9757	1	0.9247	0.9609	0.2577	0.93	Tetraclonal	40	NA	TeaCNV	3146	2909
34	2	2976	6	170	6600	0.982	0.998	0.946	0.9713	0.2581	0.34	Tetraclonal	40	NA	TeaCNV	3146	2982
34	3	3117	6	241	6388	0.9747	0.9981	0.9282	0.9619	0.2619	0.87	Tetraclonal	40	NA	TeaCNV	3358	3123
34	4	2924	126	222	6480	0.9643	0.9587	0.9294	0.9438	0.2746	0.84	Tetraclonal	40	NA	TeaCNV	3146	3050
35	1	3019	4	189	6540	0.9802	0.9987	0.9411	0.969	0.2412	0.78	Tetraclonal	40	NA	TeaCNV	3208	3023
35	2	3025	22	183	6522	0.979	0.9928	0.943	0.9672	0.2427	0.6	Tetraclonal	40	NA	TeaCNV	3208	3047
35	3	3169	27	302	6254	0.9663	0.9916	0.913	0.9507	0.2529	1.57	Tetraclonal	40	NA	TeaCNV	3471	3196
35	4	2915	165	293	6379	0.953	0.9464	0.9087	0.9272	0.2711	0.1	Tetraclonal	40	NA	TeaCNV	3208	3080
36	1	3022	15	186	6529	0.9794	0.9951	0.942	0.9678	0.2429	0.67	Tetraclonal	40	NA	TeaCNV	3208	3037
36	2	3024	0	122	6606	0.9875	1	0.9612	0.9802	0.241	0.86	Tetraclonal	40	NA	TeaCNV	3146	3024
36	3	3229	11	242	6270	0.9741	0.9966	0.9303	0.9623	0.2498	0.78	Tetraclonal	40	NA	TeaCNV	3471	3240
36	4	2977	21	231	6523	0.9742	0.993	0.928	0.9594	0.2676	0.16	Tetraclonal	40	NA	TeaCNV	3208	2998
37	1	3203	5	5	6539	0.999	0.9984	0.9984	0.9984	0.1507	0.39	Tetraclonal	40	NA	TeaCNV	3208	3208
37	2	3063	2	83	6604	0.9913	0.9993	0.9736	0.9863	0.1743	0.19	Tetraclonal	40	NA	TeaCNV	3146	3065
37	3	3282	5	76	6389	0.9917	0.9985	0.9774	0.9878	0.1593	0.52	Tetraclonal	40	NA	TeaCNV	3358	3287
37	4	3380	20	91	6261	0.9886	0.9941	0.9738	0.9838	0.2167	0.41	Tetraclonal	40	NA	TeaCNV	3471	3400
38	1	3024	11	184	6533	0.98	0.9964	0.9426	0.9688	0.2425	0.36	Tetraclonal	40	NA	TeaCNV	3208	3035
38	2	2962	0	184	6606	0.9811	1	0.9415	0.9699	0.2397	0.41	Tetraclonal	40	NA	TeaCNV	3146	2962
38	3	3103	0	255	6394	0.9739	1	0.9241	0.9605	0.243	0.19	Tetraclonal	40	NA	TeaCNV	3358	3103
38	4	2953	20	255	6524	0.9718	0.9933	0.9205	0.9555	0.2582	0.04	Tetraclonal	40	NA	TeaCNV	3208	2973
39	1	2970	7	238	6537	0.9749	0.9976	0.9258	0.9604	0.2601	0.04	Tetraclonal	40	NA	TeaCNV	3208	2977
39	2	2973	0	173	6606	0.9823	1	0.945	0.9717	0.2507	0.03	Tetraclonal	40	NA	TeaCNV	3146	2973
39	3	3114	5	244	6389	0.9745	0.9984	0.9273	0.9616	0.255	0.32	Tetraclonal	40	NA	TeaCNV	3358	3119
39	4	2985	35	223	6509	0.9735	0.9884	0.9305	0.9586	0.2682	0.67	Tetraclonal	40	NA	TeaCNV	3208	3020
40	1	3144	45	64	6499	0.9888	0.9859	0.98	0.983	0.2791	0.24	Tetraclonal	40	NA	TeaCNV	3208	3189
40	2	3142	40	4	6566	0.9955	0.9874	0.9987	0.993	0.2804	0.48	Tetraclonal	40	NA	TeaCNV	3146	3182
40	3	3283	45	75	6349	0.9877	0.9865	0.9777	0.9821	0.321	0.46	Tetraclonal	40	NA	TeaCNV	3358	3328
40	4	3466	66	5	6215	0.9927	0.9813	0.9986	0.9899	0.3265	0.57	Tetraclonal	40	NA	TeaCNV	3471	3532
1	1	4702	144	191	4466	0.9647	0.9703	0.961	0.9656	0.3261	0.25	Monoclonal	60	NA	TeaCNV	4893	4846
2	1	4501	247	392	4363	0.9328	0.948	0.9199	0.9337	0.3333	1.08	Monoclonal	60	NA	TeaCNV	4893	4748
3	1	4587	247	306	4363	0.9418	0.9489	0.9375	0.9431	0.3301	0.54	Monoclonal	60	NA	TeaCNV	4893	4834
4	1	4463	247	430	4363	0.9288	0.9476	0.9121	0.9295	0.3771	1.43	Monoclonal	60	NA	TeaCNV	4893	4710
5	1	4692	247	201	4363	0.9529	0.95	0.9589	0.9544	0.3139	0.97	Monoclonal	60	NA	TeaCNV	4893	4939
6	1	4698	247	195	4363	0.9535	0.9501	0.9601	0.9551	0.3119	0.89	Monoclonal	60	NA	TeaCNV	4893	4945
7	1	4611	247	282	4363	0.9443	0.9492	0.9424	0.9457	0.3263	0.48	Monoclonal	60	NA	TeaCNV	4893	4858
8	1	4645	247	248	4363	0.9479	0.9495	0.9493	0.9494	0.3222	0.37	Monoclonal	60	NA	TeaCNV	4893	4892
9	1	4628	308	265	4302	0.9397	0.9376	0.9458	0.9417	0.3354	0.3	Monoclonal	60	NA	TeaCNV	4893	4936
10	1	4462	165	431	4445	0.9373	0.9643	0.9119	0.9374	0.3371	0.07	Monoclonal	60	NA	TeaCNV	4893	4627
11	1	4693	247	200	4363	0.953	0.95	0.9591	0.9545	0.3881	0.37	Biclonal	60	NA	TeaCNV	4893	4940
11	2	5324	65	444	3670	0.9464	0.9879	0.923	0.9544	0.4096	0.81	Biclonal	60	NA	TeaCNV	5768	5389
12	1	4704	247	189	4363	0.9541	0.9501	0.9614	0.9557	0.3659	0.39	Biclonal	60	NA	TeaCNV	4893	4951
12	2	4704	369	189	4241	0.9413	0.9273	0.9614	0.944	0.3742	0.61	Biclonal	60	NA	TeaCNV	4893	5073
13	1	4620	247	273	4363	0.9453	0.9493	0.9442	0.9467	0.3954	0.57	Biclonal	60	NA	TeaCNV	4893	4867
13	2	4509	328	384	4282	0.9251	0.9322	0.9215	0.9268	0.4137	0.68	Biclonal	60	NA	TeaCNV	4893	4837
14	1	4705	247	188	4363	0.9542	0.9501	0.9616	0.9558	0.402	1.32	Biclonal	60	NA	TeaCNV	4893	4952
14	2	5515	0	253	3735	0.9734	1	0.9561	0.9776	0.4047	0.75	Biclonal	60	NA	TeaCNV	5768	5515
15	1	4148	0	745	4610	0.9216	1	0.8477	0.9176	0.4869	0.73	Biclonal	60	NA	TeaCNV	4893	4148
15	2	3930	0	963	4610	0.8987	1	0.8032	0.8909	0.4952	0.65	Biclonal	60	NA	TeaCNV	4893	3930
16	1	4514	247	379	4363	0.9341	0.9481	0.9225	0.9352	0.4123	0.38	Biclonal	60	NA	TeaCNV	4893	4761
16	2	4969	0	799	3735	0.9159	1	0.8615	0.9256	0.4146	1.11	Biclonal	60	NA	TeaCNV	5768	4969
17	1	4510	0	383	4610	0.9597	1	0.9217	0.9593	0.4033	0.29	Biclonal	60	NA	TeaCNV	4893	4510
17	2	4512	242	381	4368	0.9344	0.9491	0.9221	0.9354	0.412	0.35	Biclonal	60	NA	TeaCNV	4893	4754
18	1	4701	247	192	4363	0.9538	0.9501	0.9608	0.9554	0.3856	0.59	Biclonal	60	NA	TeaCNV	4893	4948
18	2	4700	360	193	4250	0.9418	0.9289	0.9606	0.9444	0.3899	0.65	Biclonal	60	NA	TeaCNV	4893	5060
19	1	3886	247	1007	4363	0.868	0.9402	0.7942	0.8611	0.5386	0.63	Biclonal	60	NA	TeaCNV	4893	4133
19	2	3877	329	1016	4281	0.8585	0.9218	0.7924	0.8522	0.5083	0.66	Biclonal	60	NA	TeaCNV	4893	4206
20	1	4558	247	335	4363	0.9388	0.9486	0.9315	0.94	0.404	0.19	Biclonal	60	NA	TeaCNV	4893	4805
20	2	4883	65	885	3670	0.9	0.9869	0.8466	0.9113	0.4472	0.42	Biclonal	60	NA	TeaCNV	5768	4948
21	1	4792	247	101	4363	0.9634	0.951	0.9794	0.965	0.3061	0.27	Triclonal	60	NA	TeaCNV	4893	5039
21	2	5733	0	35	3735	0.9963	1	0.9939	0.997	0.2465	1.21	Triclonal	60	NA	TeaCNV	5768	5733
21	3	5569	0	199	3735	0.9791	1	0.9655	0.9824	0.2866	0.61	Triclonal	60	NA	TeaCNV	5768	5569
22	1	4672	247	221	4363	0.9508	0.9498	0.9548	0.9523	0.3614	1.06	Triclonal	60	NA	TeaCNV	4893	4919
22	2	5547	65	221	3670	0.9699	0.9884	0.9617	0.9749	0.3113	0.83	Triclonal	60	NA	TeaCNV	5768	5612
22	3	5500	0	268	3735	0.9718	1	0.9535	0.9762	0.3515	1.2	Triclonal	60	NA	TeaCNV	5768	5500
23	1	3905	399	988	4211	0.854	0.9073	0.7981	0.8492	0.539	0.67	Triclonal	60	NA	TeaCNV	4893	4304
23	2	4896	425	872	3310	0.8635	0.9201	0.8488	0.883	0.4542	0.91	Triclonal	60	NA	TeaCNV	5768	5321
23	3	4643	403	1125	3332	0.8392	0.9201	0.805	0.8587	0.4745	2.24	Triclonal	60	NA	TeaCNV	5768	5046
24	1	4858	247	35	4363	0.9703	0.9516	0.9928	0.9718	0.3159	1.05	Triclonal	60	NA	TeaCNV	4893	5105
24	2	5733	0	35	3735	0.9963	1	0.9939	0.997	0.2137	1.43	Triclonal	60	NA	TeaCNV	5768	5733
24	3	5733	65	35	3670	0.9895	0.9888	0.9939	0.9914	0.2646	1.29	Triclonal	60	NA	TeaCNV	5768	5798
25	1	4398	247	495	4363	0.9219	0.9468	0.8988	0.9222	0.4223	1.37	Triclonal	60	NA	TeaCNV	4893	4645
25	2	4579	350	314	4260	0.9301	0.929	0.9358	0.9324	0.4015	1.29	Triclonal	60	NA	TeaCNV	4893	4929
25	3	5014	0	754	3735	0.9207	1	0.8693	0.9301	0.4018	0.76	Triclonal	60	NA	TeaCNV	5768	5014
26	1	4515	247	378	4363	0.9342	0.9481	0.9227	0.9353	0.4094	0.6	Triclonal	60	NA	TeaCNV	4893	4762
26	2	5158	0	610	3735	0.9358	1	0.8942	0.9442	0.411	0.58	Triclonal	60	NA	TeaCNV	5768	5158
26	3	4914	0	854	3735	0.9101	1	0.8519	0.9201	0.39	2.12	Triclonal	60	NA	TeaCNV	5768	4914
27	1	4824	247	69	4363	0.9667	0.9513	0.9859	0.9683	0.3574	1.07	Triclonal	60	NA	TeaCNV	4893	5071
27	2	5699	0	69	3735	0.9927	1	0.988	0.994	0.2584	0.74	Triclonal	60	NA	TeaCNV	5768	5699
27	3	5729	0	39	3735	0.9959	1	0.9932	0.9966	0.2698	1.05	Triclonal	60	NA	TeaCNV	5768	5729
28	1	4704	247	189	4363	0.9541	0.9501	0.9614	0.9557	0.3843	0.57	Triclonal	60	NA	TeaCNV	4893	4951
28	2	5471	0	297	3735	0.9687	1	0.9485	0.9736	0.3794	0.35	Triclonal	60	NA	TeaCNV	5768	5471
28	3	5193	65	575	3670	0.9327	0.9876	0.9003	0.942	0.3803	0.65	Triclonal	60	NA	TeaCNV	5768	5258
29	1	4720	247	173	4363	0.9558	0.9503	0.9646	0.9574	0.3997	0.59	Triclonal	60	NA	TeaCNV	4893	4967
29	2	5449	0	319	3735	0.9664	1	0.9447	0.9716	0.3859	0.63	Triclonal	60	NA	TeaCNV	5768	5449
29	3	4698	334	195	4276	0.9443	0.9336	0.9601	0.9467	0.3966	1.06	Triclonal	60	NA	TeaCNV	4893	5032
30	1	4546	247	347	4363	0.9375	0.9485	0.9291	0.9387	0.4061	0.14	Triclonal	60	NA	TeaCNV	4893	4793
30	2	5341	65	427	3670	0.9482	0.988	0.926	0.956	0.411	0.91	Triclonal	60	NA	TeaCNV	5768	5406
30	3	4994	65	774	3670	0.9117	0.9872	0.8658	0.9225	0.406	0.66	Triclonal	60	NA	TeaCNV	5768	5059
31	1	4856	247	37	4363	0.9701	0.9516	0.9924	0.9716	0.3552	0.65	Tetraclonal	60	NA	TeaCNV	4893	5103
31	2	5733	65	35	3670	0.9895	0.9888	0.9939	0.9914	0.3465	1.19	Tetraclonal	60	NA	TeaCNV	5768	5798
31	3	5733	0	35	3735	0.9963	1	0.9939	0.997	0.3077	0.73	Tetraclonal	60	NA	TeaCNV	5768	5733
31	4	6984	67	1372	1080	0.8486	0.9905	0.8358	0.9066	0.4604	1.62	Tetraclonal	60	NA	TeaCNV	8356	7051
32	1	4730	247	163	4363	0.9569	0.9504	0.9667	0.9585	0.3547	0.4	Tetraclonal	60	NA	TeaCNV	4893	4977
32	2	5621	123	147	3612	0.9716	0.9786	0.9745	0.9765	0.3471	0.73	Tetraclonal	60	NA	TeaCNV	5768	5744
32	3	5731	65	37	3670	0.9893	0.9888	0.9936	0.9912	0.3373	1.32	Tetraclonal	60	NA	TeaCNV	5768	5796
32	4	6526	23	1830	1124	0.805	0.9965	0.781	0.8757	0.4798	0.92	Tetraclonal	60	NA	TeaCNV	8356	6549
33	1	4653	666	240	3944	0.9047	0.8748	0.951	0.9113	0.3888	0.61	Tetraclonal	60	NA	TeaCNV	4893	5319
33	2	5586	379	182	3356	0.941	0.9365	0.9684	0.9522	0.4157	0.7	Tetraclonal	60	NA	TeaCNV	5768	5965
33	3	5592	322	176	3413	0.9476	0.9456	0.9695	0.9574	0.3929	1.01	Tetraclonal	60	NA	TeaCNV	5768	5914
33	4	7263	57	1093	1090	0.879	0.9922	0.8692	0.9266	0.5422	0.55	Tetraclonal	60	NA	TeaCNV	8356	7320
34	1	4858	247	35	4363	0.9703	0.9516	0.9928	0.9718	0.3491	1.04	Tetraclonal	60	NA	TeaCNV	4893	5105
34	2	5733	0	35	3735	0.9963	1	0.9939	0.997	0.3207	0.63	Tetraclonal	60	NA	TeaCNV	5768	5733
34	3	5732	0	36	3735	0.9962	1	0.9938	0.9969	0.2977	1.35	Tetraclonal	60	NA	TeaCNV	5768	5732
34	4	6998	86	1358	1061	0.848	0.9879	0.8375	0.9065	0.5065	1.51	Tetraclonal	60	NA	TeaCNV	8356	7084
35	1	4791	336	102	4274	0.9539	0.9345	0.9792	0.9563	0.3775	0.76	Tetraclonal	60	NA	TeaCNV	4893	5127
35	2	5730	65	38	3670	0.9892	0.9888	0.9934	0.9911	0.3574	0.73	Tetraclonal	60	NA	TeaCNV	5768	5795
35	3	5731	99	37	3636	0.9857	0.983	0.9936	0.9883	0.3484	0.79	Tetraclonal	60	NA	TeaCNV	5768	5830
35	4	7248	67	1108	1080	0.8764	0.9908	0.8674	0.925	0.5032	1.02	Tetraclonal	60	NA	TeaCNV	8356	7315
36	1	4856	247	37	4363	0.9701	0.9516	0.9924	0.9716	0.3487	0.76	Tetraclonal	60	NA	TeaCNV	4893	5103
36	2	5622	0	146	3735	0.9846	1	0.9747	0.9872	0.3112	1.07	Tetraclonal	60	NA	TeaCNV	5768	5622
36	3	5634	0	134	3735	0.9859	1	0.9768	0.9882	0.3156	1.06	Tetraclonal	60	NA	TeaCNV	5768	5634
36	4	7285	66	1071	1081	0.8804	0.991	0.8718	0.9276	0.4845	1.88	Tetraclonal	60	NA	TeaCNV	8356	7351
37	1	4716	443	177	4167	0.9348	0.9141	0.9638	0.9383	0.3802	0.76	Tetraclonal	60	NA	TeaCNV	4893	5159
37	2	5729	256	39	3479	0.969	0.9572	0.9932	0.9749	0.341	0.56	Tetraclonal	60	NA	TeaCNV	5768	5985
37	3	5731	256	37	3479	0.9692	0.9572	0.9936	0.9751	0.3414	0.97	Tetraclonal	60	NA	TeaCNV	5768	5987
37	4	5402	1068	366	2667	0.8491	0.8349	0.9365	0.8828	0.462	1.1	Tetraclonal	60	NA	TeaCNV	5768	6470
38	1	4856	247	37	4363	0.9701	0.9516	0.9924	0.9716	0.3528	0.72	Tetraclonal	60	NA	TeaCNV	4893	5103
38	2	5731	0	37	3735	0.9961	1	0.9936	0.9968	0.335	0.37	Tetraclonal	60	NA	TeaCNV	5768	5731
38	3	5731	0	37	3735	0.9961	1	0.9936	0.9968	0.3278	1.32	Tetraclonal	60	NA	TeaCNV	5768	5731
38	4	6781	130	1575	1017	0.8206	0.9812	0.8115	0.8883	0.5084	0.95	Tetraclonal	60	NA	TeaCNV	8356	6911
39	1	4856	247	37	4363	0.9701	0.9516	0.9924	0.9716	0.3523	0.51	Tetraclonal	60	NA	TeaCNV	4893	5103
39	2	5611	0	157	3735	0.9835	1	0.9728	0.9862	0.3159	0.52	Tetraclonal	60	NA	TeaCNV	5768	5611
39	3	5730	0	38	3735	0.996	1	0.9934	0.9967	0.2954	1.03	Tetraclonal	60	NA	TeaCNV	5768	5730
39	4	7314	67	1042	1080	0.8833	0.9909	0.8753	0.9295	0.4951	1.05	Tetraclonal	60	NA	TeaCNV	8356	7381
40	1	4856	308	37	4302	0.9637	0.9404	0.9924	0.9657	0.3557	0.54	Tetraclonal	60	NA	TeaCNV	4893	5164
40	2	5655	106	113	3629	0.977	0.9816	0.9804	0.981	0.3521	0.61	Tetraclonal	60	NA	TeaCNV	5768	5761
40	3	5656	108	112	3627	0.9768	0.9813	0.9806	0.9809	0.3266	0.78	Tetraclonal	60	NA	TeaCNV	5768	5764
40	4	7552	130	804	1017	0.9017	0.9831	0.9038	0.9418	0.8098	1.52	Tetraclonal	60	NA	TeaCNV	8356	7682
1	NA	10	31	1949	7416	0.7895	0.2439	0.0051	0.01	0.5789	16.75	Monoclonal	30	10	epiAneufinder	1959	41
1	NA	0	3	1959	7444	0.7914	0	0	0	0.5768	15.96	Monoclonal	30	20	epiAneufinder	1959	3
1	NA	0	0	1959	7447	0.7917	0	0	0	0.5766	17.38	Monoclonal	30	30	epiAneufinder	1959	0
1	NA	0	0	1959	7447	0.7917	0	0	0	0.5766	17.38	Monoclonal	30	40	epiAneufinder	1959	0
1	NA	0	0	1959	7447	0.7917	0	0	0	0.5766	17.38	Monoclonal	30	50	epiAneufinder	1959	0
1	NA	0	0	1959	7447	0.7917	0	0	0	0.5766	17.38	Monoclonal	30	60	epiAneufinder	1959	0
1	NA	0	0	1959	7447	0.7917	0	0	0	0.5766	17.38	Monoclonal	30	70	epiAneufinder	1959	0
1	NA	0	0	1959	7447	0.7917	0	0	0	0.5766	17.38	Monoclonal	30	80	epiAneufinder	1959	0
1	NA	0	0	1959	7447	0.7917	0	0	0	0.5766	17.38	Monoclonal	30	90	epiAneufinder	1959	0
1	NA	0	0	1959	7447	0.7917	0	0	0	0.5766	17.38	Monoclonal	30	100	epiAneufinder	1959	0
2	NA	35	28	1924	7419	0.7925	0.5556	0.0179	0.0346	0.5705	16.66	Monoclonal	30	10	epiAneufinder	1959	63
2	NA	0	2	1959	7445	0.7915	0	0	0	0.5769	16.27	Monoclonal	30	20	epiAneufinder	1959	2
2	NA	0	2	1959	7445	0.7915	0	0	0	0.5769	16.27	Monoclonal	30	30	epiAneufinder	1959	2
2	NA	0	0	1959	7447	0.7917	0	0	0	0.5767	17.38	Monoclonal	30	40	epiAneufinder	1959	0
2	NA	0	0	1959	7447	0.7917	0	0	0	0.5767	17.38	Monoclonal	30	50	epiAneufinder	1959	0
2	NA	0	0	1959	7447	0.7917	0	0	0	0.5767	17.38	Monoclonal	30	60	epiAneufinder	1959	0
2	NA	0	0	1959	7447	0.7917	0	0	0	0.5767	17.38	Monoclonal	30	70	epiAneufinder	1959	0
2	NA	0	0	1959	7447	0.7917	0	0	0	0.5767	17.38	Monoclonal	30	80	epiAneufinder	1959	0
2	NA	0	0	1959	7447	0.7917	0	0	0	0.5767	17.38	Monoclonal	30	90	epiAneufinder	1959	0
2	NA	0	0	1959	7447	0.7917	0	0	0	0.5767	17.38	Monoclonal	30	100	epiAneufinder	1959	0
3	NA	12	34	1947	7413	0.7894	0.2609	0.0061	0.012	0.5798	16.75	Monoclonal	30	10	epiAneufinder	1959	46
3	NA	0	2	1959	7445	0.7915	0	0	0	0.5773	15.16	Monoclonal	30	20	epiAneufinder	1959	2
3	NA	0	2	1959	7445	0.7915	0	0	0	0.5773	16.27	Monoclonal	30	30	epiAneufinder	1959	2
3	NA	0	0	1959	7447	0.7917	0	0	0	0.5771	17.38	Monoclonal	30	40	epiAneufinder	1959	0
3	NA	0	0	1959	7447	0.7917	0	0	0	0.5771	17.38	Monoclonal	30	50	epiAneufinder	1959	0
3	NA	0	0	1959	7447	0.7917	0	0	0	0.5771	17.38	Monoclonal	30	60	epiAneufinder	1959	0
3	NA	0	0	1959	7447	0.7917	0	0	0	0.5771	17.38	Monoclonal	30	70	epiAneufinder	1959	0
3	NA	0	0	1959	7447	0.7917	0	0	0	0.5771	17.38	Monoclonal	30	80	epiAneufinder	1959	0
3	NA	0	0	1959	7447	0.7917	0	0	0	0.5771	17.38	Monoclonal	30	90	epiAneufinder	1959	0
3	NA	0	0	1959	7447	0.7917	0	0	0	0.5771	17.38	Monoclonal	30	100	epiAneufinder	1959	0
4	NA	15	31	1944	7416	0.79	0.3261	0.0077	0.015	0.5782	16.66	Monoclonal	30	10	epiAneufinder	1959	46
4	NA	0	2	1959	7445	0.7915	0	0	0	0.5781	15.16	Monoclonal	30	20	epiAneufinder	1959	2
4	NA	0	2	1959	7445	0.7915	0	0	0	0.5781	16.27	Monoclonal	30	30	epiAneufinder	1959	2
4	NA	0	0	1959	7447	0.7917	0	0	0	0.5779	17.38	Monoclonal	30	40	epiAneufinder	1959	0
4	NA	0	0	1959	7447	0.7917	0	0	0	0.5779	17.38	Monoclonal	30	50	epiAneufinder	1959	0
4	NA	0	0	1959	7447	0.7917	0	0	0	0.5779	17.38	Monoclonal	30	60	epiAneufinder	1959	0
4	NA	0	0	1959	7447	0.7917	0	0	0	0.5779	17.38	Monoclonal	30	70	epiAneufinder	1959	0
4	NA	0	0	1959	7447	0.7917	0	0	0	0.5779	17.38	Monoclonal	30	80	epiAneufinder	1959	0
4	NA	0	0	1959	7447	0.7917	0	0	0	0.5779	17.38	Monoclonal	30	90	epiAneufinder	1959	0
4	NA	0	0	1959	7447	0.7917	0	0	0	0.5779	17.38	Monoclonal	30	100	epiAneufinder	1959	0
5	NA	16	38	1943	7409	0.7894	0.2963	0.0082	0.0159	0.5809	16.75	Monoclonal	30	10	epiAneufinder	1959	54
5	NA	0	3	1959	7444	0.7914	0	0	0	0.577	15.96	Monoclonal	30	20	epiAneufinder	1959	3
5	NA	0	2	1959	7445	0.7915	0	0	0	0.5769	16.27	Monoclonal	30	30	epiAneufinder	1959	2
5	NA	0	0	1959	7447	0.7917	0	0	0	0.5767	17.38	Monoclonal	30	40	epiAneufinder	1959	0
5	NA	0	0	1959	7447	0.7917	0	0	0	0.5767	17.38	Monoclonal	30	50	epiAneufinder	1959	0
5	NA	0	0	1959	7447	0.7917	0	0	0	0.5767	17.38	Monoclonal	30	60	epiAneufinder	1959	0
5	NA	0	0	1959	7447	0.7917	0	0	0	0.5767	17.38	Monoclonal	30	70	epiAneufinder	1959	0
5	NA	0	0	1959	7447	0.7917	0	0	0	0.5767	17.38	Monoclonal	30	80	epiAneufinder	1959	0
5	NA	0	0	1959	7447	0.7917	0	0	0	0.5767	17.38	Monoclonal	30	90	epiAneufinder	1959	0
5	NA	0	0	1959	7447	0.7917	0	0	0	0.5767	17.38	Monoclonal	30	100	epiAneufinder	1959	0
6	NA	11	33	1948	7414	0.7894	0.25	0.0056	0.011	0.5794	16.75	Monoclonal	30	10	epiAneufinder	1959	44
6	NA	0	2	1959	7445	0.7915	0	0	0	0.5773	15.16	Monoclonal	30	20	epiAneufinder	1959	2
6	NA	0	0	1959	7447	0.7917	0	0	0	0.5771	17.38	Monoclonal	30	30	epiAneufinder	1959	0
6	NA	0	0	1959	7447	0.7917	0	0	0	0.5771	17.38	Monoclonal	30	40	epiAneufinder	1959	0
6	NA	0	0	1959	7447	0.7917	0	0	0	0.5771	17.38	Monoclonal	30	50	epiAneufinder	1959	0
6	NA	0	0	1959	7447	0.7917	0	0	0	0.5771	17.38	Monoclonal	30	60	epiAneufinder	1959	0
6	NA	0	0	1959	7447	0.7917	0	0	0	0.5771	17.38	Monoclonal	30	70	epiAneufinder	1959	0
6	NA	0	0	1959	7447	0.7917	0	0	0	0.5771	17.38	Monoclonal	30	80	epiAneufinder	1959	0
6	NA	0	0	1959	7447	0.7917	0	0	0	0.5771	17.38	Monoclonal	30	90	epiAneufinder	1959	0
6	NA	0	0	1959	7447	0.7917	0	0	0	0.5771	17.38	Monoclonal	30	100	epiAneufinder	1959	0
7	NA	10	31	1949	7416	0.7895	0.2439	0.0051	0.01	0.5791	17.38	Monoclonal	30	10	epiAneufinder	1959	41
7	NA	0	2	1959	7445	0.7915	0	0	0	0.5774	15.16	Monoclonal	30	20	epiAneufinder	1959	2
7	NA	0	2	1959	7445	0.7915	0	0	0	0.5774	16.27	Monoclonal	30	30	epiAneufinder	1959	2
7	NA	0	0	1959	7447	0.7917	0	0	0	0.5773	17.38	Monoclonal	30	40	epiAneufinder	1959	0
7	NA	0	0	1959	7447	0.7917	0	0	0	0.5773	17.38	Monoclonal	30	50	epiAneufinder	1959	0
7	NA	0	0	1959	7447	0.7917	0	0	0	0.5773	17.38	Monoclonal	30	60	epiAneufinder	1959	0
7	NA	0	0	1959	7447	0.7917	0	0	0	0.5773	17.38	Monoclonal	30	70	epiAneufinder	1959	0
7	NA	0	0	1959	7447	0.7917	0	0	0	0.5773	17.38	Monoclonal	30	80	epiAneufinder	1959	0
7	NA	0	0	1959	7447	0.7917	0	0	0	0.5773	17.38	Monoclonal	30	90	epiAneufinder	1959	0
7	NA	0	0	1959	7447	0.7917	0	0	0	0.5773	17.38	Monoclonal	30	100	epiAneufinder	1959	0
8	NA	43	26	1916	7421	0.7935	0.6232	0.0219	0.0424	0.57	15.86	Monoclonal	30	10	epiAneufinder	1959	69
8	NA	0	2	1959	7445	0.7915	0	0	0	0.5772	15.16	Monoclonal	30	20	epiAneufinder	1959	2
8	NA	0	2	1959	7445	0.7915	0	0	0	0.5772	16.27	Monoclonal	30	30	epiAneufinder	1959	2
8	NA	0	0	1959	7447	0.7917	0	0	0	0.577	17.38	Monoclonal	30	40	epiAneufinder	1959	0
8	NA	0	0	1959	7447	0.7917	0	0	0	0.577	17.38	Monoclonal	30	50	epiAneufinder	1959	0
8	NA	0	0	1959	7447	0.7917	0	0	0	0.577	17.38	Monoclonal	30	60	epiAneufinder	1959	0
8	NA	0	0	1959	7447	0.7917	0	0	0	0.577	17.38	Monoclonal	30	70	epiAneufinder	1959	0
8	NA	0	0	1959	7447	0.7917	0	0	0	0.577	17.38	Monoclonal	30	80	epiAneufinder	1959	0
8	NA	0	0	1959	7447	0.7917	0	0	0	0.577	17.38	Monoclonal	30	90	epiAneufinder	1959	0
8	NA	0	0	1959	7447	0.7917	0	0	0	0.577	17.38	Monoclonal	30	100	epiAneufinder	1959	0
9	NA	41	35	1918	7412	0.7924	0.5395	0.0209	0.0403	0.572	16.61	Monoclonal	30	10	epiAneufinder	1959	76
9	NA	0	3	1959	7444	0.7914	0	0	0	0.5779	15.96	Monoclonal	30	20	epiAneufinder	1959	3
9	NA	0	0	1959	7447	0.7917	0	0	0	0.5776	17.38	Monoclonal	30	30	epiAneufinder	1959	0
9	NA	0	0	1959	7447	0.7917	0	0	0	0.5776	17.38	Monoclonal	30	40	epiAneufinder	1959	0
9	NA	0	0	1959	7447	0.7917	0	0	0	0.5776	17.38	Monoclonal	30	50	epiAneufinder	1959	0
9	NA	0	0	1959	7447	0.7917	0	0	0	0.5776	17.38	Monoclonal	30	60	epiAneufinder	1959	0
9	NA	0	0	1959	7447	0.7917	0	0	0	0.5776	17.38	Monoclonal	30	70	epiAneufinder	1959	0
9	NA	0	0	1959	7447	0.7917	0	0	0	0.5776	17.38	Monoclonal	30	80	epiAneufinder	1959	0
9	NA	0	0	1959	7447	0.7917	0	0	0	0.5776	17.38	Monoclonal	30	90	epiAneufinder	1959	0
9	NA	0	0	1959	7447	0.7917	0	0	0	0.5776	17.38	Monoclonal	30	100	epiAneufinder	1959	0
10	NA	10	34	1949	7413	0.7892	0.2273	0.0051	0.01	0.5793	16.75	Monoclonal	30	10	epiAneufinder	1959	44
10	NA	0	3	1959	7444	0.7914	0	0	0	0.5775	15.96	Monoclonal	30	20	epiAneufinder	1959	3
10	NA	0	0	1959	7447	0.7917	0	0	0	0.5772	17.38	Monoclonal	30	30	epiAneufinder	1959	0
10	NA	0	0	1959	7447	0.7917	0	0	0	0.5772	17.38	Monoclonal	30	40	epiAneufinder	1959	0
10	NA	0	0	1959	7447	0.7917	0	0	0	0.5772	17.38	Monoclonal	30	50	epiAneufinder	1959	0
10	NA	0	0	1959	7447	0.7917	0	0	0	0.5772	17.38	Monoclonal	30	60	epiAneufinder	1959	0
10	NA	0	0	1959	7447	0.7917	0	0	0	0.5772	17.38	Monoclonal	30	70	epiAneufinder	1959	0
10	NA	0	0	1959	7447	0.7917	0	0	0	0.5772	17.38	Monoclonal	30	80	epiAneufinder	1959	0
10	NA	0	0	1959	7447	0.7917	0	0	0	0.5772	17.38	Monoclonal	30	90	epiAneufinder	1959	0
10	NA	0	0	1959	7447	0.7917	0	0	0	0.5772	17.38	Monoclonal	30	100	epiAneufinder	1959	0
11	NA	32	18	1862	7497	0.8002	0.64	0.0169	0.0329	0.5799	16.66	Biclonal	30	10	epiAneufinder	1894	50
11	NA	6	3	1888	7512	0.799	0.6667	0.0032	0.0063	0.5776	11.87	Biclonal	30	20	epiAneufinder	1894	9
11	NA	0	0	1894	7515	0.7987	0	0	0	0.5776	11.87	Biclonal	30	30	epiAneufinder	1894	0
11	NA	0	0	1894	7515	0.7987	0	0	0	0.5776	11.87	Biclonal	30	40	epiAneufinder	1894	0
11	NA	0	0	1894	7515	0.7987	0	0	0	0.5776	11.87	Biclonal	30	50	epiAneufinder	1894	0
11	NA	0	0	1894	7515	0.7987	0	0	0	0.5776	11.87	Biclonal	30	60	epiAneufinder	1894	0
11	NA	0	0	1894	7515	0.7987	0	0	0	0.5776	11.87	Biclonal	30	70	epiAneufinder	1894	0
11	NA	0	0	1894	7515	0.7987	0	0	0	0.5776	11.87	Biclonal	30	80	epiAneufinder	1894	0
11	NA	0	0	1894	7515	0.7987	0	0	0	0.5776	11.87	Biclonal	30	90	epiAneufinder	1894	0
11	NA	0	0	1894	7515	0.7987	0	0	0	0.5776	11.87	Biclonal	30	100	epiAneufinder	1894	0
12	NA	29	12	1865	7503	0.8005	0.7073	0.0153	0.03	0.5775	16.68	Biclonal	30	10	epiAneufinder	1894	41
12	NA	6	2	1888	7513	0.7991	0.75	0.0032	0.0063	0.5773	10.61	Biclonal	30	20	epiAneufinder	1894	8
12	NA	0	0	1894	7515	0.7987	0	0	0	0.5774	11.87	Biclonal	30	30	epiAneufinder	1894	0
12	NA	0	0	1894	7515	0.7987	0	0	0	0.5774	11.87	Biclonal	30	40	epiAneufinder	1894	0
12	NA	0	0	1894	7515	0.7987	0	0	0	0.5774	11.87	Biclonal	30	50	epiAneufinder	1894	0
12	NA	0	0	1894	7515	0.7987	0	0	0	0.5774	11.87	Biclonal	30	60	epiAneufinder	1894	0
12	NA	0	0	1894	7515	0.7987	0	0	0	0.5774	11.87	Biclonal	30	70	epiAneufinder	1894	0
12	NA	0	0	1894	7515	0.7987	0	0	0	0.5774	11.87	Biclonal	30	80	epiAneufinder	1894	0
12	NA	0	0	1894	7515	0.7987	0	0	0	0.5774	11.87	Biclonal	30	90	epiAneufinder	1894	0
12	NA	0	0	1894	7515	0.7987	0	0	0	0.5774	11.87	Biclonal	30	100	epiAneufinder	1894	0
13	NA	25	17	1869	7498	0.7996	0.5952	0.0132	0.0258	0.5782	16.75	Biclonal	30	10	epiAneufinder	1894	42
13	NA	0	3	1894	7512	0.7984	0	0	0	0.5779	15.16	Biclonal	30	20	epiAneufinder	1894	3
13	NA	0	0	1894	7515	0.7987	0	0	0	0.5776	11.87	Biclonal	30	30	epiAneufinder	1894	0
13	NA	0	0	1894	7515	0.7987	0	0	0	0.5776	11.87	Biclonal	30	40	epiAneufinder	1894	0
13	NA	0	0	1894	7515	0.7987	0	0	0	0.5776	11.87	Biclonal	30	50	epiAneufinder	1894	0
13	NA	0	0	1894	7515	0.7987	0	0	0	0.5776	11.87	Biclonal	30	60	epiAneufinder	1894	0
13	NA	0	0	1894	7515	0.7987	0	0	0	0.5776	11.87	Biclonal	30	70	epiAneufinder	1894	0
13	NA	0	0	1894	7515	0.7987	0	0	0	0.5776	11.87	Biclonal	30	80	epiAneufinder	1894	0
13	NA	0	0	1894	7515	0.7987	0	0	0	0.5776	11.87	Biclonal	30	90	epiAneufinder	1894	0
13	NA	0	0	1894	7515	0.7987	0	0	0	0.5776	11.87	Biclonal	30	100	epiAneufinder	1894	0
14	NA	28	17	1866	7498	0.7999	0.6222	0.0148	0.0289	0.5781	16.75	Biclonal	30	10	epiAneufinder	1894	45
14	NA	7	2	1887	7513	0.7992	0.7778	0.0037	0.0074	0.5776	10.61	Biclonal	30	20	epiAneufinder	1894	9
14	NA	0	2	1894	7513	0.7985	0	0	0	0.5779	13.52	Biclonal	30	30	epiAneufinder	1894	2
14	NA	0	0	1894	7515	0.7987	0	0	0	0.5777	11.87	Biclonal	30	40	epiAneufinder	1894	0
14	NA	0	0	1894	7515	0.7987	0	0	0	0.5777	11.87	Biclonal	30	50	epiAneufinder	1894	0
14	NA	0	0	1894	7515	0.7987	0	0	0	0.5777	11.87	Biclonal	30	60	epiAneufinder	1894	0
14	NA	0	0	1894	7515	0.7987	0	0	0	0.5777	11.87	Biclonal	30	70	epiAneufinder	1894	0
14	NA	0	0	1894	7515	0.7987	0	0	0	0.5777	11.87	Biclonal	30	80	epiAneufinder	1894	0
14	NA	0	0	1894	7515	0.7987	0	0	0	0.5777	11.87	Biclonal	30	90	epiAneufinder	1894	0
14	NA	0	0	1894	7515	0.7987	0	0	0	0.5777	11.87	Biclonal	30	100	epiAneufinder	1894	0
15	NA	29	20	1865	7495	0.7997	0.5918	0.0153	0.0299	0.5796	16.56	Biclonal	30	10	epiAneufinder	1894	49
15	NA	0	2	1894	7513	0.7985	0	0	0	0.5777	13.52	Biclonal	30	20	epiAneufinder	1894	2
15	NA	0	0	1894	7515	0.7987	0	0	0	0.5775	11.87	Biclonal	30	30	epiAneufinder	1894	0
15	NA	0	0	1894	7515	0.7987	0	0	0	0.5775	11.87	Biclonal	30	40	epiAneufinder	1894	0
15	NA	0	0	1894	7515	0.7987	0	0	0	0.5775	11.87	Biclonal	30	50	epiAneufinder	1894	0
15	NA	0	0	1894	7515	0.7987	0	0	0	0.5775	11.87	Biclonal	30	60	epiAneufinder	1894	0
15	NA	0	0	1894	7515	0.7987	0	0	0	0.5775	11.87	Biclonal	30	70	epiAneufinder	1894	0
15	NA	0	0	1894	7515	0.7987	0	0	0	0.5775	11.87	Biclonal	30	80	epiAneufinder	1894	0
15	NA	0	0	1894	7515	0.7987	0	0	0	0.5775	11.87	Biclonal	30	90	epiAneufinder	1894	0
15	NA	0	0	1894	7515	0.7987	0	0	0	0.5775	11.87	Biclonal	30	100	epiAneufinder	1894	0
16	NA	34	17	1860	7498	0.8005	0.6667	0.018	0.035	0.579	16.56	Biclonal	30	10	epiAneufinder	1894	51
16	NA	7	2	1887	7513	0.7992	0.7778	0.0037	0.0074	0.5774	10.61	Biclonal	30	20	epiAneufinder	1894	9
16	NA	0	0	1894	7515	0.7987	0	0	0	0.5775	11.87	Biclonal	30	30	epiAneufinder	1894	0
16	NA	0	0	1894	7515	0.7987	0	0	0	0.5775	11.87	Biclonal	30	40	epiAneufinder	1894	0
16	NA	0	0	1894	7515	0.7987	0	0	0	0.5775	11.87	Biclonal	30	50	epiAneufinder	1894	0
16	NA	0	0	1894	7515	0.7987	0	0	0	0.5775	11.87	Biclonal	30	60	epiAneufinder	1894	0
16	NA	0	0	1894	7515	0.7987	0	0	0	0.5775	11.87	Biclonal	30	70	epiAneufinder	1894	0
16	NA	0	0	1894	7515	0.7987	0	0	0	0.5775	11.87	Biclonal	30	80	epiAneufinder	1894	0
16	NA	0	0	1894	7515	0.7987	0	0	0	0.5775	11.87	Biclonal	30	90	epiAneufinder	1894	0
16	NA	0	0	1894	7515	0.7987	0	0	0	0.5775	11.87	Biclonal	30	100	epiAneufinder	1894	0
17	NA	23	16	1871	7499	0.7994	0.5897	0.0121	0.0238	0.5771	16.66	Biclonal	30	10	epiAneufinder	1894	39
17	NA	0	2	1894	7513	0.7985	0	0	0	0.5774	13.52	Biclonal	30	20	epiAneufinder	1894	2
17	NA	0	0	1894	7515	0.7987	0	0	0	0.5772	11.87	Biclonal	30	30	epiAneufinder	1894	0
17	NA	0	0	1894	7515	0.7987	0	0	0	0.5772	11.87	Biclonal	30	40	epiAneufinder	1894	0
17	NA	0	0	1894	7515	0.7987	0	0	0	0.5772	11.87	Biclonal	30	50	epiAneufinder	1894	0
17	NA	0	0	1894	7515	0.7987	0	0	0	0.5772	11.87	Biclonal	30	60	epiAneufinder	1894	0
17	NA	0	0	1894	7515	0.7987	0	0	0	0.5772	11.87	Biclonal	30	70	epiAneufinder	1894	0
17	NA	0	0	1894	7515	0.7987	0	0	0	0.5772	11.87	Biclonal	30	80	epiAneufinder	1894	0
17	NA	0	0	1894	7515	0.7987	0	0	0	0.5772	11.87	Biclonal	30	90	epiAneufinder	1894	0
17	NA	0	0	1894	7515	0.7987	0	0	0	0.5772	11.87	Biclonal	30	100	epiAneufinder	1894	0
18	NA	25	16	1869	7499	0.7997	0.6098	0.0132	0.0258	0.5777	16.75	Biclonal	30	10	epiAneufinder	1894	41
18	NA	0	2	1894	7513	0.7985	0	0	0	0.5773	13.52	Biclonal	30	20	epiAneufinder	1894	2
18	NA	0	0	1894	7515	0.7987	0	0	0	0.5771	11.87	Biclonal	30	30	epiAneufinder	1894	0
18	NA	0	0	1894	7515	0.7987	0	0	0	0.5771	11.87	Biclonal	30	40	epiAneufinder	1894	0
18	NA	0	0	1894	7515	0.7987	0	0	0	0.5771	11.87	Biclonal	30	50	epiAneufinder	1894	0
18	NA	0	0	1894	7515	0.7987	0	0	0	0.5771	11.87	Biclonal	30	60	epiAneufinder	1894	0
18	NA	0	0	1894	7515	0.7987	0	0	0	0.5771	11.87	Biclonal	30	70	epiAneufinder	1894	0
18	NA	0	0	1894	7515	0.7987	0	0	0	0.5771	11.87	Biclonal	30	80	epiAneufinder	1894	0
18	NA	0	0	1894	7515	0.7987	0	0	0	0.5771	11.87	Biclonal	30	90	epiAneufinder	1894	0
18	NA	0	0	1894	7515	0.7987	0	0	0	0.5771	11.87	Biclonal	30	100	epiAneufinder	1894	0
19	NA	26	15	1868	7500	0.7999	0.6341	0.0137	0.0269	0.5786	15.86	Biclonal	30	10	epiAneufinder	1894	41
19	NA	0	2	1894	7513	0.7985	0	0	0	0.5779	13.52	Biclonal	30	20	epiAneufinder	1894	2
19	NA	0	0	1894	7515	0.7987	0	0	0	0.5777	11.87	Biclonal	30	30	epiAneufinder	1894	0
19	NA	0	0	1894	7515	0.7987	0	0	0	0.5777	11.87	Biclonal	30	40	epiAneufinder	1894	0
19	NA	0	0	1894	7515	0.7987	0	0	0	0.5777	11.87	Biclonal	30	50	epiAneufinder	1894	0
19	NA	0	0	1894	7515	0.7987	0	0	0	0.5777	11.87	Biclonal	30	60	epiAneufinder	1894	0
19	NA	0	0	1894	7515	0.7987	0	0	0	0.5777	11.87	Biclonal	30	70	epiAneufinder	1894	0
19	NA	0	0	1894	7515	0.7987	0	0	0	0.5777	11.87	Biclonal	30	80	epiAneufinder	1894	0
19	NA	0	0	1894	7515	0.7987	0	0	0	0.5777	11.87	Biclonal	30	90	epiAneufinder	1894	0
19	NA	0	0	1894	7515	0.7987	0	0	0	0.5777	11.87	Biclonal	30	100	epiAneufinder	1894	0
20	NA	30	19	1864	7496	0.7999	0.6122	0.0158	0.0309	0.5779	16.75	Biclonal	30	10	epiAneufinder	1894	49
20	NA	0	3	1894	7512	0.7984	0	0	0	0.5779	15.16	Biclonal	30	20	epiAneufinder	1894	3
20	NA	0	0	1894	7515	0.7987	0	0	0	0.5776	11.87	Biclonal	30	30	epiAneufinder	1894	0
20	NA	0	0	1894	7515	0.7987	0	0	0	0.5776	11.87	Biclonal	30	40	epiAneufinder	1894	0
20	NA	0	0	1894	7515	0.7987	0	0	0	0.5776	11.87	Biclonal	30	50	epiAneufinder	1894	0
20	NA	0	0	1894	7515	0.7987	0	0	0	0.5776	11.87	Biclonal	30	60	epiAneufinder	1894	0
20	NA	0	0	1894	7515	0.7987	0	0	0	0.5776	11.87	Biclonal	30	70	epiAneufinder	1894	0
20	NA	0	0	1894	7515	0.7987	0	0	0	0.5776	11.87	Biclonal	30	80	epiAneufinder	1894	0
20	NA	0	0	1894	7515	0.7987	0	0	0	0.5776	11.87	Biclonal	30	90	epiAneufinder	1894	0
20	NA	0	0	1894	7515	0.7987	0	0	0	0.5776	11.87	Biclonal	30	100	epiAneufinder	1894	0
21	NA	30	16	1864	7499	0.8002	0.6522	0.0158	0.0309	0.5783	16.56	Triclonal	30	10	epiAneufinder	1894	46
21	NA	2	2	1892	7513	0.7987	0.5	0.0011	0.0021	0.5776	10.61	Triclonal	30	20	epiAneufinder	1894	4
21	NA	0	2	1894	7513	0.7985	0	0	0	0.5778	13.52	Triclonal	30	30	epiAneufinder	1894	2
21	NA	0	0	1894	7515	0.7987	0	0	0	0.5776	11.87	Triclonal	30	40	epiAneufinder	1894	0
21	NA	0	0	1894	7515	0.7987	0	0	0	0.5776	11.87	Triclonal	30	50	epiAneufinder	1894	0
21	NA	0	0	1894	7515	0.7987	0	0	0	0.5776	11.87	Triclonal	30	60	epiAneufinder	1894	0
21	NA	0	0	1894	7515	0.7987	0	0	0	0.5776	11.87	Triclonal	30	70	epiAneufinder	1894	0
21	NA	0	0	1894	7515	0.7987	0	0	0	0.5776	11.87	Triclonal	30	80	epiAneufinder	1894	0
21	NA	0	0	1894	7515	0.7987	0	0	0	0.5776	11.87	Triclonal	30	90	epiAneufinder	1894	0
21	NA	0	0	1894	7515	0.7987	0	0	0	0.5776	11.87	Triclonal	30	100	epiAneufinder	1894	0
22	NA	30	19	1864	7496	0.7999	0.6122	0.0158	0.0309	0.5772	16.75	Triclonal	30	10	epiAneufinder	1894	49
22	NA	7	3	1887	7512	0.7991	0.7	0.0037	0.0074	0.5773	11.87	Triclonal	30	20	epiAneufinder	1894	10
22	NA	0	0	1894	7515	0.7987	0	0	0	0.5777	11.87	Triclonal	30	30	epiAneufinder	1894	0
22	NA	0	0	1894	7515	0.7987	0	0	0	0.5777	11.87	Triclonal	30	40	epiAneufinder	1894	0
22	NA	0	0	1894	7515	0.7987	0	0	0	0.5777	11.87	Triclonal	30	50	epiAneufinder	1894	0
22	NA	0	0	1894	7515	0.7987	0	0	0	0.5777	11.87	Triclonal	30	60	epiAneufinder	1894	0
22	NA	0	0	1894	7515	0.7987	0	0	0	0.5777	11.87	Triclonal	30	70	epiAneufinder	1894	0
22	NA	0	0	1894	7515	0.7987	0	0	0	0.5777	11.87	Triclonal	30	80	epiAneufinder	1894	0
22	NA	0	0	1894	7515	0.7987	0	0	0	0.5777	11.87	Triclonal	30	90	epiAneufinder	1894	0
22	NA	0	0	1894	7515	0.7987	0	0	0	0.5777	11.87	Triclonal	30	100	epiAneufinder	1894	0
23	NA	26	15	1868	7500	0.7999	0.6341	0.0137	0.0269	0.5763	16.75	Triclonal	30	10	epiAneufinder	1894	41
23	NA	6	3	1888	7512	0.799	0.6667	0.0032	0.0063	0.5769	11.87	Triclonal	30	20	epiAneufinder	1894	9
23	NA	0	0	1894	7515	0.7987	0	0	0	0.5771	11.87	Triclonal	30	30	epiAneufinder	1894	0
23	NA	0	0	1894	7515	0.7987	0	0	0	0.5771	11.87	Triclonal	30	40	epiAneufinder	1894	0
23	NA	0	0	1894	7515	0.7987	0	0	0	0.5771	11.87	Triclonal	30	50	epiAneufinder	1894	0
23	NA	0	0	1894	7515	0.7987	0	0	0	0.5771	11.87	Triclonal	30	60	epiAneufinder	1894	0
23	NA	0	0	1894	7515	0.7987	0	0	0	0.5771	11.87	Triclonal	30	70	epiAneufinder	1894	0
23	NA	0	0	1894	7515	0.7987	0	0	0	0.5771	11.87	Triclonal	30	80	epiAneufinder	1894	0
23	NA	0	0	1894	7515	0.7987	0	0	0	0.5771	11.87	Triclonal	30	90	epiAneufinder	1894	0
23	NA	0	0	1894	7515	0.7987	0	0	0	0.5771	11.87	Triclonal	30	100	epiAneufinder	1894	0
24	NA	24	16	1870	7499	0.7996	0.6	0.0127	0.0248	0.5762	16.56	Triclonal	30	10	epiAneufinder	1894	40
24	NA	0	2	1894	7513	0.7985	0	0	0	0.5776	13.52	Triclonal	30	20	epiAneufinder	1894	2
24	NA	0	0	1894	7515	0.7987	0	0	0	0.5774	11.87	Triclonal	30	30	epiAneufinder	1894	0
24	NA	0	0	1894	7515	0.7987	0	0	0	0.5774	11.87	Triclonal	30	40	epiAneufinder	1894	0
24	NA	0	0	1894	7515	0.7987	0	0	0	0.5774	11.87	Triclonal	30	50	epiAneufinder	1894	0
24	NA	0	0	1894	7515	0.7987	0	0	0	0.5774	11.87	Triclonal	30	60	epiAneufinder	1894	0
24	NA	0	0	1894	7515	0.7987	0	0	0	0.5774	11.87	Triclonal	30	70	epiAneufinder	1894	0
24	NA	0	0	1894	7515	0.7987	0	0	0	0.5774	11.87	Triclonal	30	80	epiAneufinder	1894	0
24	NA	0	0	1894	7515	0.7987	0	0	0	0.5774	11.87	Triclonal	30	90	epiAneufinder	1894	0
24	NA	0	0	1894	7515	0.7987	0	0	0	0.5774	11.87	Triclonal	30	100	epiAneufinder	1894	0
25	NA	28	19	1866	7496	0.7997	0.5957	0.0148	0.0289	0.5782	15.86	Triclonal	30	10	epiAneufinder	1894	47
25	NA	2	2	1892	7513	0.7987	0.5	0.0011	0.0021	0.5766	10.61	Triclonal	30	20	epiAneufinder	1894	4
25	NA	0	0	1894	7515	0.7987	0	0	0	0.5765	11.87	Triclonal	30	30	epiAneufinder	1894	0
25	NA	0	0	1894	7515	0.7987	0	0	0	0.5765	11.87	Triclonal	30	40	epiAneufinder	1894	0
25	NA	0	0	1894	7515	0.7987	0	0	0	0.5765	11.87	Triclonal	30	50	epiAneufinder	1894	0
25	NA	0	0	1894	7515	0.7987	0	0	0	0.5765	11.87	Triclonal	30	60	epiAneufinder	1894	0
25	NA	0	0	1894	7515	0.7987	0	0	0	0.5765	11.87	Triclonal	30	70	epiAneufinder	1894	0
25	NA	0	0	1894	7515	0.7987	0	0	0	0.5765	11.87	Triclonal	30	80	epiAneufinder	1894	0
25	NA	0	0	1894	7515	0.7987	0	0	0	0.5765	11.87	Triclonal	30	90	epiAneufinder	1894	0
25	NA	0	0	1894	7515	0.7987	0	0	0	0.5765	11.87	Triclonal	30	100	epiAneufinder	1894	0
26	NA	32	15	1862	7500	0.8005	0.6809	0.0169	0.033	0.5774	16.61	Triclonal	30	10	epiAneufinder	1894	47
26	NA	3	3	1891	7512	0.7987	0.5	0.0016	0.0032	0.5773	11.87	Triclonal	30	20	epiAneufinder	1894	6
26	NA	0	0	1894	7515	0.7987	0	0	0	0.5772	11.87	Triclonal	30	30	epiAneufinder	1894	0
26	NA	0	0	1894	7515	0.7987	0	0	0	0.5772	11.87	Triclonal	30	40	epiAneufinder	1894	0
26	NA	0	0	1894	7515	0.7987	0	0	0	0.5772	11.87	Triclonal	30	50	epiAneufinder	1894	0
26	NA	0	0	1894	7515	0.7987	0	0	0	0.5772	11.87	Triclonal	30	60	epiAneufinder	1894	0
26	NA	0	0	1894	7515	0.7987	0	0	0	0.5772	11.87	Triclonal	30	70	epiAneufinder	1894	0
26	NA	0	0	1894	7515	0.7987	0	0	0	0.5772	11.87	Triclonal	30	80	epiAneufinder	1894	0
26	NA	0	0	1894	7515	0.7987	0	0	0	0.5772	11.87	Triclonal	30	90	epiAneufinder	1894	0
26	NA	0	0	1894	7515	0.7987	0	0	0	0.5772	11.87	Triclonal	30	100	epiAneufinder	1894	0
27	NA	30	18	1864	7497	0.8	0.625	0.0158	0.0309	0.5764	16.56	Triclonal	30	10	epiAneufinder	1894	48
27	NA	7	3	1887	7512	0.7991	0.7	0.0037	0.0074	0.5774	11.87	Triclonal	30	20	epiAneufinder	1894	10
27	NA	0	2	1894	7513	0.7985	0	0	0	0.5779	13.52	Triclonal	30	30	epiAneufinder	1894	2
27	NA	0	0	1894	7515	0.7987	0	0	0	0.5777	11.87	Triclonal	30	40	epiAneufinder	1894	0
27	NA	0	0	1894	7515	0.7987	0	0	0	0.5777	11.87	Triclonal	30	50	epiAneufinder	1894	0
27	NA	0	0	1894	7515	0.7987	0	0	0	0.5777	11.87	Triclonal	30	60	epiAneufinder	1894	0
27	NA	0	0	1894	7515	0.7987	0	0	0	0.5777	11.87	Triclonal	30	70	epiAneufinder	1894	0
27	NA	0	0	1894	7515	0.7987	0	0	0	0.5777	11.87	Triclonal	30	80	epiAneufinder	1894	0
27	NA	0	0	1894	7515	0.7987	0	0	0	0.5777	11.87	Triclonal	30	90	epiAneufinder	1894	0
27	NA	0	0	1894	7515	0.7987	0	0	0	0.5777	11.87	Triclonal	30	100	epiAneufinder	1894	0
28	NA	28	19	1866	7496	0.7997	0.5957	0.0148	0.0289	0.5766	16.56	Triclonal	30	10	epiAneufinder	1894	47
28	NA	3	3	1891	7512	0.7987	0.5	0.0016	0.0032	0.5772	11.87	Triclonal	30	20	epiAneufinder	1894	6
28	NA	0	0	1894	7515	0.7987	0	0	0	0.5772	11.87	Triclonal	30	30	epiAneufinder	1894	0
28	NA	0	0	1894	7515	0.7987	0	0	0	0.5772	11.87	Triclonal	30	40	epiAneufinder	1894	0
28	NA	0	0	1894	7515	0.7987	0	0	0	0.5772	11.87	Triclonal	30	50	epiAneufinder	1894	0
28	NA	0	0	1894	7515	0.7987	0	0	0	0.5772	11.87	Triclonal	30	60	epiAneufinder	1894	0
28	NA	0	0	1894	7515	0.7987	0	0	0	0.5772	11.87	Triclonal	30	70	epiAneufinder	1894	0
28	NA	0	0	1894	7515	0.7987	0	0	0	0.5772	11.87	Triclonal	30	80	epiAneufinder	1894	0
28	NA	0	0	1894	7515	0.7987	0	0	0	0.5772	11.87	Triclonal	30	90	epiAneufinder	1894	0
28	NA	0	0	1894	7515	0.7987	0	0	0	0.5772	11.87	Triclonal	30	100	epiAneufinder	1894	0
29	NA	50	18	1844	7497	0.8021	0.7353	0.0264	0.051	0.5692	16.75	Triclonal	30	10	epiAneufinder	1894	68
29	NA	0	2	1894	7513	0.7985	0	0	0	0.5781	13.52	Triclonal	30	20	epiAneufinder	1894	2
29	NA	0	0	1894	7515	0.7987	0	0	0	0.5779	11.87	Triclonal	30	30	epiAneufinder	1894	0
29	NA	0	0	1894	7515	0.7987	0	0	0	0.5779	11.87	Triclonal	30	40	epiAneufinder	1894	0
29	NA	0	0	1894	7515	0.7987	0	0	0	0.5779	11.87	Triclonal	30	50	epiAneufinder	1894	0
29	NA	0	0	1894	7515	0.7987	0	0	0	0.5779	11.87	Triclonal	30	60	epiAneufinder	1894	0
29	NA	0	0	1894	7515	0.7987	0	0	0	0.5779	11.87	Triclonal	30	70	epiAneufinder	1894	0
29	NA	0	0	1894	7515	0.7987	0	0	0	0.5779	11.87	Triclonal	30	80	epiAneufinder	1894	0
29	NA	0	0	1894	7515	0.7987	0	0	0	0.5779	11.87	Triclonal	30	90	epiAneufinder	1894	0
29	NA	0	0	1894	7515	0.7987	0	0	0	0.5779	11.87	Triclonal	30	100	epiAneufinder	1894	0
30	NA	29	19	1865	7496	0.7998	0.6042	0.0153	0.0299	0.5766	16.66	Triclonal	30	10	epiAneufinder	1894	48
30	NA	6	3	1888	7512	0.799	0.6667	0.0032	0.0063	0.5771	11.87	Triclonal	30	20	epiAneufinder	1894	9
30	NA	0	0	1894	7515	0.7987	0	0	0	0.5773	11.87	Triclonal	30	30	epiAneufinder	1894	0
30	NA	0	0	1894	7515	0.7987	0	0	0	0.5773	11.87	Triclonal	30	40	epiAneufinder	1894	0
30	NA	0	0	1894	7515	0.7987	0	0	0	0.5773	11.87	Triclonal	30	50	epiAneufinder	1894	0
30	NA	0	0	1894	7515	0.7987	0	0	0	0.5773	11.87	Triclonal	30	60	epiAneufinder	1894	0
30	NA	0	0	1894	7515	0.7987	0	0	0	0.5773	11.87	Triclonal	30	70	epiAneufinder	1894	0
30	NA	0	0	1894	7515	0.7987	0	0	0	0.5773	11.87	Triclonal	30	80	epiAneufinder	1894	0
30	NA	0	0	1894	7515	0.7987	0	0	0	0.5773	11.87	Triclonal	30	90	epiAneufinder	1894	0
30	NA	0	0	1894	7515	0.7987	0	0	0	0.5773	11.87	Triclonal	30	100	epiAneufinder	1894	0
31	NA	27	18	1867	7497	0.7997	0.6	0.0143	0.0278	0.5795	15.86	Tetraclonal	30	10	epiAneufinder	1894	45
31	NA	2	3	1892	7512	0.7986	0.4	0.0011	0.0021	0.5768	11.04	Tetraclonal	30	20	epiAneufinder	1894	5
31	NA	0	0	1894	7515	0.7987	0	0	0	0.5766	9.77	Tetraclonal	30	30	epiAneufinder	1894	0
31	NA	0	0	1894	7515	0.7987	0	0	0	0.5766	9.77	Tetraclonal	30	40	epiAneufinder	1894	0
31	NA	0	0	1894	7515	0.7987	0	0	0	0.5766	9.77	Tetraclonal	30	50	epiAneufinder	1894	0
31	NA	0	0	1894	7515	0.7987	0	0	0	0.5766	9.77	Tetraclonal	30	60	epiAneufinder	1894	0
31	NA	0	0	1894	7515	0.7987	0	0	0	0.5766	9.77	Tetraclonal	30	70	epiAneufinder	1894	0
31	NA	0	0	1894	7515	0.7987	0	0	0	0.5766	9.77	Tetraclonal	30	80	epiAneufinder	1894	0
31	NA	0	0	1894	7515	0.7987	0	0	0	0.5766	9.77	Tetraclonal	30	90	epiAneufinder	1894	0
31	NA	0	0	1894	7515	0.7987	0	0	0	0.5766	9.77	Tetraclonal	30	100	epiAneufinder	1894	0
32	NA	28	17	1866	7498	0.7999	0.6222	0.0148	0.0289	0.5774	16.75	Tetraclonal	30	10	epiAneufinder	1894	45
32	NA	3	3	1891	7512	0.7987	0.5	0.0016	0.0032	0.5772	11.04	Tetraclonal	30	20	epiAneufinder	1894	6
32	NA	0	0	1894	7515	0.7987	0	0	0	0.577	9.77	Tetraclonal	30	30	epiAneufinder	1894	0
32	NA	0	0	1894	7515	0.7987	0	0	0	0.577	9.77	Tetraclonal	30	40	epiAneufinder	1894	0
32	NA	0	0	1894	7515	0.7987	0	0	0	0.577	9.77	Tetraclonal	30	50	epiAneufinder	1894	0
32	NA	0	0	1894	7515	0.7987	0	0	0	0.577	9.77	Tetraclonal	30	60	epiAneufinder	1894	0
32	NA	0	0	1894	7515	0.7987	0	0	0	0.577	9.77	Tetraclonal	30	70	epiAneufinder	1894	0
32	NA	0	0	1894	7515	0.7987	0	0	0	0.577	9.77	Tetraclonal	30	80	epiAneufinder	1894	0
32	NA	0	0	1894	7515	0.7987	0	0	0	0.577	9.77	Tetraclonal	30	90	epiAneufinder	1894	0
32	NA	0	0	1894	7515	0.7987	0	0	0	0.577	9.77	Tetraclonal	30	100	epiAneufinder	1894	0
33	NA	21	19	1873	7496	0.7989	0.525	0.0111	0.0217	0.5788	15.16	Tetraclonal	30	10	epiAneufinder	1894	40
33	NA	0	2	1894	7513	0.7985	0	0	0	0.5776	10.2	Tetraclonal	30	20	epiAneufinder	1894	2
33	NA	0	0	1894	7515	0.7987	0	0	0	0.5774	9.77	Tetraclonal	30	30	epiAneufinder	1894	0
33	NA	0	0	1894	7515	0.7987	0	0	0	0.5774	9.77	Tetraclonal	30	40	epiAneufinder	1894	0
33	NA	0	0	1894	7515	0.7987	0	0	0	0.5774	9.77	Tetraclonal	30	50	epiAneufinder	1894	0
33	NA	0	0	1894	7515	0.7987	0	0	0	0.5774	9.77	Tetraclonal	30	60	epiAneufinder	1894	0
33	NA	0	0	1894	7515	0.7987	0	0	0	0.5774	9.77	Tetraclonal	30	70	epiAneufinder	1894	0
33	NA	0	0	1894	7515	0.7987	0	0	0	0.5774	9.77	Tetraclonal	30	80	epiAneufinder	1894	0
33	NA	0	0	1894	7515	0.7987	0	0	0	0.5774	9.77	Tetraclonal	30	90	epiAneufinder	1894	0
33	NA	0	0	1894	7515	0.7987	0	0	0	0.5774	9.77	Tetraclonal	30	100	epiAneufinder	1894	0
34	NA	24	15	1870	7500	0.7997	0.6154	0.0127	0.0248	0.5783	16.61	Tetraclonal	30	10	epiAneufinder	1894	39
34	NA	0	3	1894	7512	0.7984	0	0	0	0.5778	11.04	Tetraclonal	30	20	epiAneufinder	1894	3
34	NA	0	0	1894	7515	0.7987	0	0	0	0.5775	9.77	Tetraclonal	30	30	epiAneufinder	1894	0
34	NA	0	0	1894	7515	0.7987	0	0	0	0.5775	9.77	Tetraclonal	30	40	epiAneufinder	1894	0
34	NA	0	0	1894	7515	0.7987	0	0	0	0.5775	9.77	Tetraclonal	30	50	epiAneufinder	1894	0
34	NA	0	0	1894	7515	0.7987	0	0	0	0.5775	9.77	Tetraclonal	30	60	epiAneufinder	1894	0
34	NA	0	0	1894	7515	0.7987	0	0	0	0.5775	9.77	Tetraclonal	30	70	epiAneufinder	1894	0
34	NA	0	0	1894	7515	0.7987	0	0	0	0.5775	9.77	Tetraclonal	30	80	epiAneufinder	1894	0
34	NA	0	0	1894	7515	0.7987	0	0	0	0.5775	9.77	Tetraclonal	30	90	epiAneufinder	1894	0
34	NA	0	0	1894	7515	0.7987	0	0	0	0.5775	9.77	Tetraclonal	30	100	epiAneufinder	1894	0
35	NA	31	20	1863	7495	0.7999	0.6078	0.0164	0.0319	0.5787	16.56	Tetraclonal	30	10	epiAneufinder	1894	51
35	NA	0	3	1894	7512	0.7984	0	0	0	0.5771	11.04	Tetraclonal	30	20	epiAneufinder	1894	3
35	NA	0	0	1894	7515	0.7987	0	0	0	0.5768	9.77	Tetraclonal	30	30	epiAneufinder	1894	0
35	NA	0	0	1894	7515	0.7987	0	0	0	0.5768	9.77	Tetraclonal	30	40	epiAneufinder	1894	0
35	NA	0	0	1894	7515	0.7987	0	0	0	0.5768	9.77	Tetraclonal	30	50	epiAneufinder	1894	0
35	NA	0	0	1894	7515	0.7987	0	0	0	0.5768	9.77	Tetraclonal	30	60	epiAneufinder	1894	0
35	NA	0	0	1894	7515	0.7987	0	0	0	0.5768	9.77	Tetraclonal	30	70	epiAneufinder	1894	0
35	NA	0	0	1894	7515	0.7987	0	0	0	0.5768	9.77	Tetraclonal	30	80	epiAneufinder	1894	0
35	NA	0	0	1894	7515	0.7987	0	0	0	0.5768	9.77	Tetraclonal	30	90	epiAneufinder	1894	0
35	NA	0	0	1894	7515	0.7987	0	0	0	0.5768	9.77	Tetraclonal	30	100	epiAneufinder	1894	0
36	NA	26	16	1868	7499	0.7998	0.619	0.0137	0.0269	0.5776	16.75	Tetraclonal	30	10	epiAneufinder	1894	42
36	NA	0	3	1894	7512	0.7984	0	0	0	0.5772	11.04	Tetraclonal	30	20	epiAneufinder	1894	3
36	NA	0	0	1894	7515	0.7987	0	0	0	0.5769	9.77	Tetraclonal	30	30	epiAneufinder	1894	0
36	NA	0	0	1894	7515	0.7987	0	0	0	0.5769	9.77	Tetraclonal	30	40	epiAneufinder	1894	0
36	NA	0	0	1894	7515	0.7987	0	0	0	0.5769	9.77	Tetraclonal	30	50	epiAneufinder	1894	0
36	NA	0	0	1894	7515	0.7987	0	0	0	0.5769	9.77	Tetraclonal	30	60	epiAneufinder	1894	0
36	NA	0	0	1894	7515	0.7987	0	0	0	0.5769	9.77	Tetraclonal	30	70	epiAneufinder	1894	0
36	NA	0	0	1894	7515	0.7987	0	0	0	0.5769	9.77	Tetraclonal	30	80	epiAneufinder	1894	0
36	NA	0	0	1894	7515	0.7987	0	0	0	0.5769	9.77	Tetraclonal	30	90	epiAneufinder	1894	0
36	NA	0	0	1894	7515	0.7987	0	0	0	0.5769	9.77	Tetraclonal	30	100	epiAneufinder	1894	0
37	NA	28	15	1866	7500	0.8001	0.6512	0.0148	0.0289	0.58	16.66	Tetraclonal	30	10	epiAneufinder	1894	43
37	NA	0	3	1894	7512	0.7984	0	0	0	0.5784	11.04	Tetraclonal	30	20	epiAneufinder	1894	3
37	NA	0	0	1894	7515	0.7987	0	0	0	0.5781	9.77	Tetraclonal	30	30	epiAneufinder	1894	0
37	NA	0	0	1894	7515	0.7987	0	0	0	0.5781	9.77	Tetraclonal	30	40	epiAneufinder	1894	0
37	NA	0	0	1894	7515	0.7987	0	0	0	0.5781	9.77	Tetraclonal	30	50	epiAneufinder	1894	0
37	NA	0	0	1894	7515	0.7987	0	0	0	0.5781	9.77	Tetraclonal	30	60	epiAneufinder	1894	0
37	NA	0	0	1894	7515	0.7987	0	0	0	0.5781	9.77	Tetraclonal	30	70	epiAneufinder	1894	0
37	NA	0	0	1894	7515	0.7987	0	0	0	0.5781	9.77	Tetraclonal	30	80	epiAneufinder	1894	0
37	NA	0	0	1894	7515	0.7987	0	0	0	0.5781	9.77	Tetraclonal	30	90	epiAneufinder	1894	0
37	NA	0	0	1894	7515	0.7987	0	0	0	0.5781	9.77	Tetraclonal	30	100	epiAneufinder	1894	0
38	NA	50	15	1844	7500	0.8024	0.7692	0.0264	0.051	0.5706	16.75	Tetraclonal	30	10	epiAneufinder	1894	65
38	NA	0	3	1894	7512	0.7984	0	0	0	0.5774	11.04	Tetraclonal	30	20	epiAneufinder	1894	3
38	NA	0	0	1894	7515	0.7987	0	0	0	0.5772	9.77	Tetraclonal	30	30	epiAneufinder	1894	0
38	NA	0	0	1894	7515	0.7987	0	0	0	0.5772	9.77	Tetraclonal	30	40	epiAneufinder	1894	0
38	NA	0	0	1894	7515	0.7987	0	0	0	0.5772	9.77	Tetraclonal	30	50	epiAneufinder	1894	0
38	NA	0	0	1894	7515	0.7987	0	0	0	0.5772	9.77	Tetraclonal	30	60	epiAneufinder	1894	0
38	NA	0	0	1894	7515	0.7987	0	0	0	0.5772	9.77	Tetraclonal	30	70	epiAneufinder	1894	0
38	NA	0	0	1894	7515	0.7987	0	0	0	0.5772	9.77	Tetraclonal	30	80	epiAneufinder	1894	0
38	NA	0	0	1894	7515	0.7987	0	0	0	0.5772	9.77	Tetraclonal	30	90	epiAneufinder	1894	0
38	NA	0	0	1894	7515	0.7987	0	0	0	0.5772	9.77	Tetraclonal	30	100	epiAneufinder	1894	0
39	NA	37	21	1857	7494	0.8004	0.6379	0.0195	0.0379	0.5766	16.75	Tetraclonal	30	10	epiAneufinder	1894	58
39	NA	0	2	1894	7513	0.7985	0	0	0	0.5777	10.2	Tetraclonal	30	20	epiAneufinder	1894	2
39	NA	0	0	1894	7515	0.7987	0	0	0	0.5775	9.77	Tetraclonal	30	30	epiAneufinder	1894	0
39	NA	0	0	1894	7515	0.7987	0	0	0	0.5775	9.77	Tetraclonal	30	40	epiAneufinder	1894	0
39	NA	0	0	1894	7515	0.7987	0	0	0	0.5775	9.77	Tetraclonal	30	50	epiAneufinder	1894	0
39	NA	0	0	1894	7515	0.7987	0	0	0	0.5775	9.77	Tetraclonal	30	60	epiAneufinder	1894	0
39	NA	0	0	1894	7515	0.7987	0	0	0	0.5775	9.77	Tetraclonal	30	70	epiAneufinder	1894	0
39	NA	0	0	1894	7515	0.7987	0	0	0	0.5775	9.77	Tetraclonal	30	80	epiAneufinder	1894	0
39	NA	0	0	1894	7515	0.7987	0	0	0	0.5775	9.77	Tetraclonal	30	90	epiAneufinder	1894	0
39	NA	0	0	1894	7515	0.7987	0	0	0	0.5775	9.77	Tetraclonal	30	100	epiAneufinder	1894	0
40	NA	28	18	1866	7497	0.7998	0.6087	0.0148	0.0289	0.579	16.56	Tetraclonal	30	10	epiAneufinder	1894	46
40	NA	0	3	1894	7512	0.7984	0	0	0	0.5783	11.04	Tetraclonal	30	20	epiAneufinder	1894	3
40	NA	0	0	1894	7515	0.7987	0	0	0	0.578	9.77	Tetraclonal	30	30	epiAneufinder	1894	0
40	NA	0	0	1894	7515	0.7987	0	0	0	0.578	9.77	Tetraclonal	30	40	epiAneufinder	1894	0
40	NA	0	0	1894	7515	0.7987	0	0	0	0.578	9.77	Tetraclonal	30	50	epiAneufinder	1894	0
40	NA	0	0	1894	7515	0.7987	0	0	0	0.578	9.77	Tetraclonal	30	60	epiAneufinder	1894	0
40	NA	0	0	1894	7515	0.7987	0	0	0	0.578	9.77	Tetraclonal	30	70	epiAneufinder	1894	0
40	NA	0	0	1894	7515	0.7987	0	0	0	0.578	9.77	Tetraclonal	30	80	epiAneufinder	1894	0
40	NA	0	0	1894	7515	0.7987	0	0	0	0.578	9.77	Tetraclonal	30	90	epiAneufinder	1894	0
40	NA	0	0	1894	7515	0.7987	0	0	0	0.578	9.77	Tetraclonal	30	100	epiAneufinder	1894	0
1	NA	54	34	3154	6510	0.6731	0.6136	0.0168	0.0328	0.5963	8.36	Monoclonal	40	10	epiAneufinder	3208	88
1	NA	18	3	3190	6541	0.6726	0.8571	0.0056	0.0111	0.5962	3.86	Monoclonal	40	20	epiAneufinder	3208	21
1	NA	12	0	3196	6544	0.6723	1	0.0037	0.0075	0.5972	1.3	Monoclonal	40	30	epiAneufinder	3208	12
1	NA	12	0	3196	6544	0.6723	1	0.0037	0.0075	0.5972	1.3	Monoclonal	40	40	epiAneufinder	3208	12
1	NA	10	0	3198	6544	0.6721	1	0.0031	0.0062	0.5977	1.3	Monoclonal	40	50	epiAneufinder	3208	10
1	NA	0	0	3208	6544	0.671	0	0	0	0.6004	0.68	Monoclonal	40	60	epiAneufinder	3208	0
1	NA	0	0	3208	6544	0.671	0	0	0	0.6004	0.68	Monoclonal	40	70	epiAneufinder	3208	0
1	NA	0	0	3208	6544	0.671	0	0	0	0.6004	0.68	Monoclonal	40	80	epiAneufinder	3208	0
1	NA	0	0	3208	6544	0.671	0	0	0	0.6004	0.68	Monoclonal	40	90	epiAneufinder	3208	0
1	NA	0	0	3208	6544	0.671	0	0	0	0.6004	0.68	Monoclonal	40	100	epiAneufinder	3208	0
2	NA	55	34	3153	6510	0.6732	0.618	0.0171	0.0334	0.5945	11.3	Monoclonal	40	10	epiAneufinder	3208	89
2	NA	19	9	3189	6535	0.6721	0.6786	0.0059	0.0117	0.5964	4.64	Monoclonal	40	20	epiAneufinder	3208	28
2	NA	12	0	3196	6544	0.6723	1	0.0037	0.0075	0.5971	1.3	Monoclonal	40	30	epiAneufinder	3208	12
2	NA	12	0	3196	6544	0.6723	1	0.0037	0.0075	0.5971	1.3	Monoclonal	40	40	epiAneufinder	3208	12
2	NA	10	0	3198	6544	0.6721	1	0.0031	0.0062	0.5976	1.3	Monoclonal	40	50	epiAneufinder	3208	10
2	NA	0	0	3208	6544	0.671	0	0	0	0.6003	0.68	Monoclonal	40	60	epiAneufinder	3208	0
2	NA	0	0	3208	6544	0.671	0	0	0	0.6003	0.68	Monoclonal	40	70	epiAneufinder	3208	0
2	NA	0	0	3208	6544	0.671	0	0	0	0.6003	0.68	Monoclonal	40	80	epiAneufinder	3208	0
2	NA	0	0	3208	6544	0.671	0	0	0	0.6003	0.68	Monoclonal	40	90	epiAneufinder	3208	0
2	NA	0	0	3208	6544	0.671	0	0	0	0.6003	0.68	Monoclonal	40	100	epiAneufinder	3208	0
3	NA	65	31	3143	6513	0.6745	0.6771	0.0203	0.0393	0.5962	8.36	Monoclonal	40	10	epiAneufinder	3208	96
3	NA	13	3	3195	6541	0.6721	0.8125	0.0041	0.0081	0.5972	1.3	Monoclonal	40	20	epiAneufinder	3208	16
3	NA	12	0	3196	6544	0.6723	1	0.0037	0.0075	0.5972	1.3	Monoclonal	40	30	epiAneufinder	3208	12
3	NA	12	0	3196	6544	0.6723	1	0.0037	0.0075	0.5972	1.3	Monoclonal	40	40	epiAneufinder	3208	12
3	NA	10	0	3198	6544	0.6721	1	0.0031	0.0062	0.5978	1.3	Monoclonal	40	50	epiAneufinder	3208	10
3	NA	0	0	3208	6544	0.671	0	0	0	0.6005	0.68	Monoclonal	40	60	epiAneufinder	3208	0
3	NA	0	0	3208	6544	0.671	0	0	0	0.6005	0.68	Monoclonal	40	70	epiAneufinder	3208	0
3	NA	0	0	3208	6544	0.671	0	0	0	0.6005	0.68	Monoclonal	40	80	epiAneufinder	3208	0
3	NA	0	0	3208	6544	0.671	0	0	0	0.6005	0.68	Monoclonal	40	90	epiAneufinder	3208	0
3	NA	0	0	3208	6544	0.671	0	0	0	0.6005	0.68	Monoclonal	40	100	epiAneufinder	3208	0
4	NA	53	32	3155	6512	0.6732	0.6235	0.0165	0.0322	0.5949	8.92	Monoclonal	40	10	epiAneufinder	3208	85
4	NA	18	2	3190	6542	0.6727	0.9	0.0056	0.0112	0.5961	4.27	Monoclonal	40	20	epiAneufinder	3208	20
4	NA	12	0	3196	6544	0.6723	1	0.0037	0.0075	0.5971	1.3	Monoclonal	40	30	epiAneufinder	3208	12
4	NA	12	0	3196	6544	0.6723	1	0.0037	0.0075	0.5971	1.3	Monoclonal	40	40	epiAneufinder	3208	12
4	NA	10	0	3198	6544	0.6721	1	0.0031	0.0062	0.5977	1.3	Monoclonal	40	50	epiAneufinder	3208	10
4	NA	0	0	3208	6544	0.671	0	0	0	0.6003	0.68	Monoclonal	40	60	epiAneufinder	3208	0
4	NA	0	0	3208	6544	0.671	0	0	0	0.6003	0.68	Monoclonal	40	70	epiAneufinder	3208	0
4	NA	0	0	3208	6544	0.671	0	0	0	0.6003	0.68	Monoclonal	40	80	epiAneufinder	3208	0
4	NA	0	0	3208	6544	0.671	0	0	0	0.6003	0.68	Monoclonal	40	90	epiAneufinder	3208	0
4	NA	0	0	3208	6544	0.671	0	0	0	0.6003	0.68	Monoclonal	40	100	epiAneufinder	3208	0
5	NA	40	33	3168	6511	0.6718	0.5479	0.0125	0.0244	0.5968	6.87	Monoclonal	40	10	epiAneufinder	3208	73
5	NA	16	2	3192	6542	0.6725	0.8889	0.005	0.0099	0.5962	3.45	Monoclonal	40	20	epiAneufinder	3208	18
5	NA	12	0	3196	6544	0.6723	1	0.0037	0.0075	0.5971	1.3	Monoclonal	40	30	epiAneufinder	3208	12
5	NA	11	0	3197	6544	0.6722	1	0.0034	0.0068	0.5973	1.3	Monoclonal	40	40	epiAneufinder	3208	11
5	NA	8	0	3200	6544	0.6719	1	0.0025	0.005	0.5981	1.89	Monoclonal	40	50	epiAneufinder	3208	8
5	NA	0	0	3208	6544	0.671	0	0	0	0.6003	0.68	Monoclonal	40	60	epiAneufinder	3208	0
5	NA	0	0	3208	6544	0.671	0	0	0	0.6003	0.68	Monoclonal	40	70	epiAneufinder	3208	0
5	NA	0	0	3208	6544	0.671	0	0	0	0.6003	0.68	Monoclonal	40	80	epiAneufinder	3208	0
5	NA	0	0	3208	6544	0.671	0	0	0	0.6003	0.68	Monoclonal	40	90	epiAneufinder	3208	0
5	NA	0	0	3208	6544	0.671	0	0	0	0.6003	0.68	Monoclonal	40	100	epiAneufinder	3208	0
6	NA	37	32	3171	6512	0.6716	0.5362	0.0115	0.0226	0.5959	8.97	Monoclonal	40	10	epiAneufinder	3208	69
6	NA	18	2	3190	6542	0.6727	0.9	0.0056	0.0112	0.5956	3.45	Monoclonal	40	20	epiAneufinder	3208	20
6	NA	12	0	3196	6544	0.6723	1	0.0037	0.0075	0.5971	1.3	Monoclonal	40	30	epiAneufinder	3208	12
6	NA	12	0	3196	6544	0.6723	1	0.0037	0.0075	0.5971	1.3	Monoclonal	40	40	epiAneufinder	3208	12
6	NA	10	0	3198	6544	0.6721	1	0.0031	0.0062	0.5976	1.3	Monoclonal	40	50	epiAneufinder	3208	10
6	NA	0	0	3208	6544	0.671	0	0	0	0.6003	0.68	Monoclonal	40	60	epiAneufinder	3208	0
6	NA	0	0	3208	6544	0.671	0	0	0	0.6003	0.68	Monoclonal	40	70	epiAneufinder	3208	0
6	NA	0	0	3208	6544	0.671	0	0	0	0.6003	0.68	Monoclonal	40	80	epiAneufinder	3208	0
6	NA	0	0	3208	6544	0.671	0	0	0	0.6003	0.68	Monoclonal	40	90	epiAneufinder	3208	0
6	NA	0	0	3208	6544	0.671	0	0	0	0.6003	0.68	Monoclonal	40	100	epiAneufinder	3208	0
7	NA	51	26	3157	6518	0.6736	0.6623	0.0159	0.0311	0.5941	11.3	Monoclonal	40	10	epiAneufinder	3208	77
7	NA	20	2	3188	6542	0.6729	0.9091	0.0062	0.0124	0.5955	4.27	Monoclonal	40	20	epiAneufinder	3208	22
7	NA	12	0	3196	6544	0.6723	1	0.0037	0.0075	0.5971	1.3	Monoclonal	40	30	epiAneufinder	3208	12
7	NA	12	0	3196	6544	0.6723	1	0.0037	0.0075	0.5971	1.3	Monoclonal	40	40	epiAneufinder	3208	12
7	NA	10	0	3198	6544	0.6721	1	0.0031	0.0062	0.5976	1.3	Monoclonal	40	50	epiAneufinder	3208	10
7	NA	0	0	3208	6544	0.671	0	0	0	0.6003	0.68	Monoclonal	40	60	epiAneufinder	3208	0
7	NA	0	0	3208	6544	0.671	0	0	0	0.6003	0.68	Monoclonal	40	70	epiAneufinder	3208	0
7	NA	0	0	3208	6544	0.671	0	0	0	0.6003	0.68	Monoclonal	40	80	epiAneufinder	3208	0
7	NA	0	0	3208	6544	0.671	0	0	0	0.6003	0.68	Monoclonal	40	90	epiAneufinder	3208	0
7	NA	0	0	3208	6544	0.671	0	0	0	0.6003	0.68	Monoclonal	40	100	epiAneufinder	3208	0
8	NA	42	30	3166	6514	0.6723	0.5833	0.0131	0.0256	0.5956	8	Monoclonal	40	10	epiAneufinder	3208	72
8	NA	13	2	3195	6542	0.6722	0.8667	0.0041	0.0081	0.597	1.89	Monoclonal	40	20	epiAneufinder	3208	15
8	NA	12	0	3196	6544	0.6723	1	0.0037	0.0075	0.5971	1.3	Monoclonal	40	30	epiAneufinder	3208	12
8	NA	12	0	3196	6544	0.6723	1	0.0037	0.0075	0.5971	1.3	Monoclonal	40	40	epiAneufinder	3208	12
8	NA	10	0	3198	6544	0.6721	1	0.0031	0.0062	0.5976	1.3	Monoclonal	40	50	epiAneufinder	3208	10
8	NA	0	0	3208	6544	0.671	0	0	0	0.6003	0.68	Monoclonal	40	60	epiAneufinder	3208	0
8	NA	0	0	3208	6544	0.671	0	0	0	0.6003	0.68	Monoclonal	40	70	epiAneufinder	3208	0
8	NA	0	0	3208	6544	0.671	0	0	0	0.6003	0.68	Monoclonal	40	80	epiAneufinder	3208	0
8	NA	0	0	3208	6544	0.671	0	0	0	0.6003	0.68	Monoclonal	40	90	epiAneufinder	3208	0
8	NA	0	0	3208	6544	0.671	0	0	0	0.6003	0.68	Monoclonal	40	100	epiAneufinder	3208	0
9	NA	50	34	3158	6510	0.6727	0.5952	0.0156	0.0304	0.5958	10.09	Monoclonal	40	10	epiAneufinder	3208	84
9	NA	18	5	3190	6539	0.6724	0.7826	0.0056	0.0111	0.5957	2.67	Monoclonal	40	20	epiAneufinder	3208	23
9	NA	12	0	3196	6544	0.6723	1	0.0037	0.0075	0.5968	1.3	Monoclonal	40	30	epiAneufinder	3208	12
9	NA	12	0	3196	6544	0.6723	1	0.0037	0.0075	0.5968	1.3	Monoclonal	40	40	epiAneufinder	3208	12
9	NA	10	0	3198	6544	0.6721	1	0.0031	0.0062	0.5974	1.3	Monoclonal	40	50	epiAneufinder	3208	10
9	NA	0	0	3208	6544	0.671	0	0	0	0.6001	0.68	Monoclonal	40	60	epiAneufinder	3208	0
9	NA	0	0	3208	6544	0.671	0	0	0	0.6001	0.68	Monoclonal	40	70	epiAneufinder	3208	0
9	NA	0	0	3208	6544	0.671	0	0	0	0.6001	0.68	Monoclonal	40	80	epiAneufinder	3208	0
9	NA	0	0	3208	6544	0.671	0	0	0	0.6001	0.68	Monoclonal	40	90	epiAneufinder	3208	0
9	NA	0	0	3208	6544	0.671	0	0	0	0.6001	0.68	Monoclonal	40	100	epiAneufinder	3208	0
10	NA	47	28	3161	6516	0.673	0.6267	0.0147	0.0286	0.5958	7.85	Monoclonal	40	10	epiAneufinder	3208	75
10	NA	17	2	3191	6542	0.6726	0.8947	0.0053	0.0105	0.5962	4.27	Monoclonal	40	20	epiAneufinder	3208	19
10	NA	12	0	3196	6544	0.6723	1	0.0037	0.0075	0.597	1.3	Monoclonal	40	30	epiAneufinder	3208	12
10	NA	12	0	3196	6544	0.6723	1	0.0037	0.0075	0.597	1.3	Monoclonal	40	40	epiAneufinder	3208	12
10	NA	10	0	3198	6544	0.6721	1	0.0031	0.0062	0.5975	1.3	Monoclonal	40	50	epiAneufinder	3208	10
10	NA	0	0	3208	6544	0.671	0	0	0	0.6002	0.68	Monoclonal	40	60	epiAneufinder	3208	0
10	NA	0	0	3208	6544	0.671	0	0	0	0.6002	0.68	Monoclonal	40	70	epiAneufinder	3208	0
10	NA	0	0	3208	6544	0.671	0	0	0	0.6002	0.68	Monoclonal	40	80	epiAneufinder	3208	0
10	NA	0	0	3208	6544	0.671	0	0	0	0.6002	0.68	Monoclonal	40	90	epiAneufinder	3208	0
10	NA	0	0	3208	6544	0.671	0	0	0	0.6002	0.68	Monoclonal	40	100	epiAneufinder	3208	0
11	NA	45	31	3101	6575	0.6788	0.5921	0.0143	0.0279	0.5947	7.85	Biclonal	40	10	epiAneufinder	3146	76
11	NA	22	2	3124	6604	0.6795	0.9167	0.007	0.0139	0.5929	3.86	Biclonal	40	20	epiAneufinder	3146	24
11	NA	12	0	3134	6606	0.6786	1	0.0038	0.0076	0.5944	0.71	Biclonal	40	30	epiAneufinder	3146	12
11	NA	12	0	3134	6606	0.6786	1	0.0038	0.0076	0.5944	0.71	Biclonal	40	40	epiAneufinder	3146	12
11	NA	10	0	3136	6606	0.6784	1	0.0032	0.0063	0.5949	0.71	Biclonal	40	50	epiAneufinder	3146	10
11	NA	0	0	3146	6606	0.6774	0	0	0	0.5976	0.65	Biclonal	40	60	epiAneufinder	3146	0
11	NA	0	0	3146	6606	0.6774	0	0	0	0.5976	0.65	Biclonal	40	70	epiAneufinder	3146	0
11	NA	0	0	3146	6606	0.6774	0	0	0	0.5976	0.65	Biclonal	40	80	epiAneufinder	3146	0
11	NA	0	0	3146	6606	0.6774	0	0	0	0.5976	0.65	Biclonal	40	90	epiAneufinder	3146	0
11	NA	0	0	3146	6606	0.6774	0	0	0	0.5976	0.65	Biclonal	40	100	epiAneufinder	3146	0
12	NA	54	33	3092	6573	0.6796	0.6207	0.0172	0.0334	0.592	7.09	Biclonal	40	10	epiAneufinder	3146	87
12	NA	21	9	3125	6597	0.6786	0.7	0.0067	0.0132	0.5932	2.67	Biclonal	40	20	epiAneufinder	3146	30
12	NA	12	0	3134	6606	0.6786	1	0.0038	0.0076	0.5939	0.71	Biclonal	40	30	epiAneufinder	3146	12
12	NA	11	0	3135	6606	0.6785	1	0.0035	0.007	0.5942	0.71	Biclonal	40	40	epiAneufinder	3146	11
12	NA	7	0	3139	6606	0.6781	1	0.0022	0.0044	0.5952	1.3	Biclonal	40	50	epiAneufinder	3146	7
12	NA	0	0	3146	6606	0.6774	0	0	0	0.5971	0.65	Biclonal	40	60	epiAneufinder	3146	0
12	NA	0	0	3146	6606	0.6774	0	0	0	0.5971	0.65	Biclonal	40	70	epiAneufinder	3146	0
12	NA	0	0	3146	6606	0.6774	0	0	0	0.5971	0.65	Biclonal	40	80	epiAneufinder	3146	0
12	NA	0	0	3146	6606	0.6774	0	0	0	0.5971	0.65	Biclonal	40	90	epiAneufinder	3146	0
12	NA	0	0	3146	6606	0.6774	0	0	0	0.5971	0.65	Biclonal	40	100	epiAneufinder	3146	0
13	NA	62	28	3084	6578	0.6809	0.6889	0.0197	0.0383	0.5913	7.19	Biclonal	40	10	epiAneufinder	3146	90
13	NA	21	2	3125	6604	0.6793	0.913	0.0067	0.0133	0.5925	3.86	Biclonal	40	20	epiAneufinder	3146	23
13	NA	12	0	3134	6606	0.6786	1	0.0038	0.0076	0.5942	0.71	Biclonal	40	30	epiAneufinder	3146	12
13	NA	11	0	3135	6606	0.6785	1	0.0035	0.007	0.5945	0.71	Biclonal	40	40	epiAneufinder	3146	11
13	NA	9	0	3137	6606	0.6783	1	0.0029	0.0057	0.595	0.71	Biclonal	40	50	epiAneufinder	3146	9
13	NA	0	0	3146	6606	0.6774	0	0	0	0.5974	0.65	Biclonal	40	60	epiAneufinder	3146	0
13	NA	0	0	3146	6606	0.6774	0	0	0	0.5974	0.65	Biclonal	40	70	epiAneufinder	3146	0
13	NA	0	0	3146	6606	0.6774	0	0	0	0.5974	0.65	Biclonal	40	80	epiAneufinder	3146	0
13	NA	0	0	3146	6606	0.6774	0	0	0	0.5974	0.65	Biclonal	40	90	epiAneufinder	3146	0
13	NA	0	0	3146	6606	0.6774	0	0	0	0.5974	0.65	Biclonal	40	100	epiAneufinder	3146	0
14	NA	49	31	3097	6575	0.6792	0.6125	0.0156	0.0304	0.5934	7.24	Biclonal	40	10	epiAneufinder	3146	80
14	NA	13	3	3133	6603	0.6784	0.8125	0.0041	0.0082	0.5947	0.71	Biclonal	40	20	epiAneufinder	3146	16
14	NA	12	0	3134	6606	0.6786	1	0.0038	0.0076	0.5947	0.71	Biclonal	40	30	epiAneufinder	3146	12
14	NA	11	0	3135	6606	0.6785	1	0.0035	0.007	0.5949	0.71	Biclonal	40	40	epiAneufinder	3146	11
14	NA	10	0	3136	6606	0.6784	1	0.0032	0.0063	0.5952	0.71	Biclonal	40	50	epiAneufinder	3146	10
14	NA	0	0	3146	6606	0.6774	0	0	0	0.5979	0.65	Biclonal	40	60	epiAneufinder	3146	0
14	NA	0	0	3146	6606	0.6774	0	0	0	0.5979	0.65	Biclonal	40	70	epiAneufinder	3146	0
14	NA	0	0	3146	6606	0.6774	0	0	0	0.5979	0.65	Biclonal	40	80	epiAneufinder	3146	0
14	NA	0	0	3146	6606	0.6774	0	0	0	0.5979	0.65	Biclonal	40	90	epiAneufinder	3146	0
14	NA	0	0	3146	6606	0.6774	0	0	0	0.5979	0.65	Biclonal	40	100	epiAneufinder	3146	0
15	NA	57	33	3089	6573	0.6799	0.6333	0.0181	0.0352	0.5943	7.85	Biclonal	40	10	epiAneufinder	3146	90
15	NA	15	2	3131	6604	0.6787	0.8824	0.0048	0.0095	0.5938	2.67	Biclonal	40	20	epiAneufinder	3146	17
15	NA	12	0	3134	6606	0.6786	1	0.0038	0.0076	0.5941	0.71	Biclonal	40	30	epiAneufinder	3146	12
15	NA	11	0	3135	6606	0.6785	1	0.0035	0.007	0.5944	0.71	Biclonal	40	40	epiAneufinder	3146	11
15	NA	4	0	3142	6606	0.6778	1	0.0013	0.0025	0.5963	0.71	Biclonal	40	50	epiAneufinder	3146	4
15	NA	0	0	3146	6606	0.6774	0	0	0	0.5974	0.65	Biclonal	40	60	epiAneufinder	3146	0
15	NA	0	0	3146	6606	0.6774	0	0	0	0.5974	0.65	Biclonal	40	70	epiAneufinder	3146	0
15	NA	0	0	3146	6606	0.6774	0	0	0	0.5974	0.65	Biclonal	40	80	epiAneufinder	3146	0
15	NA	0	0	3146	6606	0.6774	0	0	0	0.5974	0.65	Biclonal	40	90	epiAneufinder	3146	0
15	NA	0	0	3146	6606	0.6774	0	0	0	0.5974	0.65	Biclonal	40	100	epiAneufinder	3146	0
16	NA	47	33	3099	6573	0.6788	0.5875	0.0149	0.0291	0.592	8.97	Biclonal	40	10	epiAneufinder	3146	80
16	NA	17	11	3129	6595	0.678	0.6071	0.0054	0.0107	0.5936	1.89	Biclonal	40	20	epiAneufinder	3146	28
16	NA	12	0	3134	6606	0.6786	1	0.0038	0.0076	0.5939	0.71	Biclonal	40	30	epiAneufinder	3146	12
16	NA	11	0	3135	6606	0.6785	1	0.0035	0.007	0.5942	0.71	Biclonal	40	40	epiAneufinder	3146	11
16	NA	9	0	3137	6606	0.6783	1	0.0029	0.0057	0.5948	0.71	Biclonal	40	50	epiAneufinder	3146	9
16	NA	0	0	3146	6606	0.6774	0	0	0	0.5972	0.65	Biclonal	40	60	epiAneufinder	3146	0
16	NA	0	0	3146	6606	0.6774	0	0	0	0.5972	0.65	Biclonal	40	70	epiAneufinder	3146	0
16	NA	0	0	3146	6606	0.6774	0	0	0	0.5972	0.65	Biclonal	40	80	epiAneufinder	3146	0
16	NA	0	0	3146	6606	0.6774	0	0	0	0.5972	0.65	Biclonal	40	90	epiAneufinder	3146	0
16	NA	0	0	3146	6606	0.6774	0	0	0	0.5972	0.65	Biclonal	40	100	epiAneufinder	3146	0
17	NA	50	29	3096	6577	0.6796	0.6329	0.0159	0.031	0.5914	8.97	Biclonal	40	10	epiAneufinder	3146	79
17	NA	16	4	3130	6602	0.6786	0.8	0.0051	0.0101	0.5933	1.89	Biclonal	40	20	epiAneufinder	3146	20
17	NA	12	0	3134	6606	0.6786	1	0.0038	0.0076	0.594	0.71	Biclonal	40	30	epiAneufinder	3146	12
17	NA	11	0	3135	6606	0.6785	1	0.0035	0.007	0.5943	0.71	Biclonal	40	40	epiAneufinder	3146	11
17	NA	9	0	3137	6606	0.6783	1	0.0029	0.0057	0.5948	0.71	Biclonal	40	50	epiAneufinder	3146	9
17	NA	0	0	3146	6606	0.6774	0	0	0	0.5972	0.65	Biclonal	40	60	epiAneufinder	3146	0
17	NA	0	0	3146	6606	0.6774	0	0	0	0.5972	0.65	Biclonal	40	70	epiAneufinder	3146	0
17	NA	0	0	3146	6606	0.6774	0	0	0	0.5972	0.65	Biclonal	40	80	epiAneufinder	3146	0
17	NA	0	0	3146	6606	0.6774	0	0	0	0.5972	0.65	Biclonal	40	90	epiAneufinder	3146	0
17	NA	0	0	3146	6606	0.6774	0	0	0	0.5972	0.65	Biclonal	40	100	epiAneufinder	3146	0
18	NA	60	29	3086	6577	0.6806	0.6742	0.0191	0.0371	0.5915	7.24	Biclonal	40	10	epiAneufinder	3146	89
18	NA	18	3	3128	6603	0.6789	0.8571	0.0057	0.0114	0.5927	3.45	Biclonal	40	20	epiAneufinder	3146	21
18	NA	12	0	3134	6606	0.6786	1	0.0038	0.0076	0.5941	0.71	Biclonal	40	30	epiAneufinder	3146	12
18	NA	12	0	3134	6606	0.6786	1	0.0038	0.0076	0.5941	0.71	Biclonal	40	40	epiAneufinder	3146	12
18	NA	10	0	3136	6606	0.6784	1	0.0032	0.0063	0.5946	0.71	Biclonal	40	50	epiAneufinder	3146	10
18	NA	0	0	3146	6606	0.6774	0	0	0	0.5973	0.65	Biclonal	40	60	epiAneufinder	3146	0
18	NA	0	0	3146	6606	0.6774	0	0	0	0.5973	0.65	Biclonal	40	70	epiAneufinder	3146	0
18	NA	0	0	3146	6606	0.6774	0	0	0	0.5973	0.65	Biclonal	40	80	epiAneufinder	3146	0
18	NA	0	0	3146	6606	0.6774	0	0	0	0.5973	0.65	Biclonal	40	90	epiAneufinder	3146	0
18	NA	0	0	3146	6606	0.6774	0	0	0	0.5973	0.65	Biclonal	40	100	epiAneufinder	3146	0
19	NA	61	34	3085	6572	0.6802	0.6421	0.0194	0.0376	0.5931	8.01	Biclonal	40	10	epiAneufinder	3146	95
19	NA	17	5	3129	6601	0.6786	0.7727	0.0054	0.0107	0.5933	2.67	Biclonal	40	20	epiAneufinder	3146	22
19	NA	12	0	3134	6606	0.6786	1	0.0038	0.0076	0.5937	0.71	Biclonal	40	30	epiAneufinder	3146	12
19	NA	12	0	3134	6606	0.6786	1	0.0038	0.0076	0.5937	0.71	Biclonal	40	40	epiAneufinder	3146	12
19	NA	10	0	3136	6606	0.6784	1	0.0032	0.0063	0.5942	0.71	Biclonal	40	50	epiAneufinder	3146	10
19	NA	0	0	3146	6606	0.6774	0	0	0	0.5969	0.65	Biclonal	40	60	epiAneufinder	3146	0
19	NA	0	0	3146	6606	0.6774	0	0	0	0.5969	0.65	Biclonal	40	70	epiAneufinder	3146	0
19	NA	0	0	3146	6606	0.6774	0	0	0	0.5969	0.65	Biclonal	40	80	epiAneufinder	3146	0
19	NA	0	0	3146	6606	0.6774	0	0	0	0.5969	0.65	Biclonal	40	90	epiAneufinder	3146	0
19	NA	0	0	3146	6606	0.6774	0	0	0	0.5969	0.65	Biclonal	40	100	epiAneufinder	3146	0
20	NA	50	31	3096	6575	0.6793	0.6173	0.0159	0.031	0.5921	8.97	Biclonal	40	10	epiAneufinder	3146	81
20	NA	15	5	3131	6601	0.6784	0.75	0.0048	0.0095	0.5941	2.67	Biclonal	40	20	epiAneufinder	3146	20
20	NA	12	0	3134	6606	0.6786	1	0.0038	0.0076	0.5945	0.71	Biclonal	40	30	epiAneufinder	3146	12
20	NA	12	0	3134	6606	0.6786	1	0.0038	0.0076	0.5945	0.71	Biclonal	40	40	epiAneufinder	3146	12
20	NA	10	0	3136	6606	0.6784	1	0.0032	0.0063	0.595	0.71	Biclonal	40	50	epiAneufinder	3146	10
20	NA	0	0	3146	6606	0.6774	0	0	0	0.5977	0.65	Biclonal	40	60	epiAneufinder	3146	0
20	NA	0	0	3146	6606	0.6774	0	0	0	0.5977	0.65	Biclonal	40	70	epiAneufinder	3146	0
20	NA	0	0	3146	6606	0.6774	0	0	0	0.5977	0.65	Biclonal	40	80	epiAneufinder	3146	0
20	NA	0	0	3146	6606	0.6774	0	0	0	0.5977	0.65	Biclonal	40	90	epiAneufinder	3146	0
20	NA	0	0	3146	6606	0.6774	0	0	0	0.5977	0.65	Biclonal	40	100	epiAneufinder	3146	0
21	NA	41	30	3317	6364	0.6568	0.5775	0.0122	0.0239	0.5964	7.85	Triclonal	40	10	epiAneufinder	3358	71
21	NA	16	2	3342	6392	0.6571	0.8889	0.0048	0.0095	0.5974	1.89	Triclonal	40	20	epiAneufinder	3358	18
21	NA	12	0	3134	6606	0.6786	1	0.0038	0.0076	0.5972	0.71	Triclonal	40	30	epiAneufinder	3146	12
21	NA	10	0	3136	6606	0.6784	1	0.0032	0.0063	0.5977	0.71	Triclonal	40	40	epiAneufinder	3146	10
21	NA	0	0	3146	6606	0.6774	0	0	0	0.6004	0.65	Triclonal	40	50	epiAneufinder	3146	0
21	NA	0	0	3146	6606	0.6774	0	0	0	0.6004	0.65	Triclonal	40	60	epiAneufinder	3146	0
21	NA	0	0	3146	6606	0.6774	0	0	0	0.6004	0.65	Triclonal	40	70	epiAneufinder	3146	0
21	NA	0	0	3146	6606	0.6774	0	0	0	0.6004	0.65	Triclonal	40	80	epiAneufinder	3146	0
21	NA	0	0	3146	6606	0.6774	0	0	0	0.6004	0.65	Triclonal	40	90	epiAneufinder	3146	0
21	NA	0	0	3146	6606	0.6774	0	0	0	0.6004	0.65	Triclonal	40	100	epiAneufinder	3146	0
22	NA	52	32	3094	6574	0.6795	0.619	0.0165	0.0322	0.5958	7.24	Triclonal	40	10	epiAneufinder	3146	84
22	NA	14	2	3344	6392	0.6569	0.875	0.0042	0.0083	0.597	0.71	Triclonal	40	20	epiAneufinder	3358	16
22	NA	12	0	3134	6606	0.6786	1	0.0038	0.0076	0.5967	0.71	Triclonal	40	30	epiAneufinder	3146	12
22	NA	11	0	3135	6606	0.6785	1	0.0035	0.007	0.5969	0.71	Triclonal	40	40	epiAneufinder	3146	11
22	NA	4	0	3142	6606	0.6778	1	0.0013	0.0025	0.5988	0.71	Triclonal	40	50	epiAneufinder	3146	4
22	NA	0	0	3146	6606	0.6774	0	0	0	0.5999	0.65	Triclonal	40	60	epiAneufinder	3146	0
22	NA	0	0	3146	6606	0.6774	0	0	0	0.5999	0.65	Triclonal	40	70	epiAneufinder	3146	0
22	NA	0	0	3146	6606	0.6774	0	0	0	0.5999	0.65	Triclonal	40	80	epiAneufinder	3146	0
22	NA	0	0	3146	6606	0.6774	0	0	0	0.5999	0.65	Triclonal	40	90	epiAneufinder	3146	0
22	NA	0	0	3146	6606	0.6774	0	0	0	0.5999	0.65	Triclonal	40	100	epiAneufinder	3146	0
23	NA	47	32	3099	6574	0.6789	0.5949	0.0149	0.0291	0.5955	7.34	Triclonal	40	10	epiAneufinder	3146	79
23	NA	15	3	3131	6603	0.6786	0.8333	0.0048	0.0095	0.5961	1.89	Triclonal	40	20	epiAneufinder	3146	18
23	NA	12	0	3134	6606	0.6786	1	0.0038	0.0076	0.5967	0.71	Triclonal	40	30	epiAneufinder	3146	12
23	NA	10	0	3136	6606	0.6784	1	0.0032	0.0063	0.5972	0.71	Triclonal	40	40	epiAneufinder	3146	10
23	NA	2	0	3144	6606	0.6776	1	6e-04	0.0013	0.5994	0.71	Triclonal	40	50	epiAneufinder	3146	2
23	NA	0	0	3146	6606	0.6774	0	0	0	0.5999	0.65	Triclonal	40	60	epiAneufinder	3146	0
23	NA	0	0	3146	6606	0.6774	0	0	0	0.5999	0.65	Triclonal	40	70	epiAneufinder	3146	0
23	NA	0	0	3146	6606	0.6774	0	0	0	0.5999	0.65	Triclonal	40	80	epiAneufinder	3146	0
23	NA	0	0	3146	6606	0.6774	0	0	0	0.5999	0.65	Triclonal	40	90	epiAneufinder	3146	0
23	NA	0	0	3146	6606	0.6774	0	0	0	0.5999	0.65	Triclonal	40	100	epiAneufinder	3146	0
24	NA	47	33	3099	6573	0.6788	0.5875	0.0149	0.0291	0.5953	7.24	Triclonal	40	10	epiAneufinder	3146	80
24	NA	19	11	3339	6383	0.6565	0.6333	0.0057	0.0112	0.5967	1.3	Triclonal	40	20	epiAneufinder	3358	30
24	NA	12	0	3134	6606	0.6786	1	0.0038	0.0076	0.5969	0.71	Triclonal	40	30	epiAneufinder	3146	12
24	NA	11	0	3135	6606	0.6785	1	0.0035	0.007	0.5972	0.71	Triclonal	40	40	epiAneufinder	3146	11
24	NA	4	0	3142	6606	0.6778	1	0.0013	0.0025	0.5991	0.71	Triclonal	40	50	epiAneufinder	3146	4
24	NA	0	0	3146	6606	0.6774	0	0	0	0.6002	0.65	Triclonal	40	60	epiAneufinder	3146	0
24	NA	0	0	3146	6606	0.6774	0	0	0	0.6002	0.65	Triclonal	40	70	epiAneufinder	3146	0
24	NA	0	0	3146	6606	0.6774	0	0	0	0.6002	0.65	Triclonal	40	80	epiAneufinder	3146	0
24	NA	0	0	3146	6606	0.6774	0	0	0	0.6002	0.65	Triclonal	40	90	epiAneufinder	3146	0
24	NA	0	0	3146	6606	0.6774	0	0	0	0.6002	0.65	Triclonal	40	100	epiAneufinder	3146	0
25	NA	42	30	3316	6364	0.6569	0.5833	0.0125	0.0245	0.596	7.85	Triclonal	40	10	epiAneufinder	3358	72
25	NA	18	12	3340	6382	0.6563	0.6	0.0054	0.0106	0.5973	1.89	Triclonal	40	20	epiAneufinder	3358	30
25	NA	12	0	3134	6606	0.6786	1	0.0038	0.0076	0.5971	0.71	Triclonal	40	30	epiAneufinder	3146	12
25	NA	11	0	3135	6606	0.6785	1	0.0035	0.007	0.5974	0.71	Triclonal	40	40	epiAneufinder	3146	11
25	NA	4	0	3142	6606	0.6778	1	0.0013	0.0025	0.5992	0.71	Triclonal	40	50	epiAneufinder	3146	4
25	NA	0	0	3146	6606	0.6774	0	0	0	0.6003	0.65	Triclonal	40	60	epiAneufinder	3146	0
25	NA	0	0	3146	6606	0.6774	0	0	0	0.6003	0.65	Triclonal	40	70	epiAneufinder	3146	0
25	NA	0	0	3146	6606	0.6774	0	0	0	0.6003	0.65	Triclonal	40	80	epiAneufinder	3146	0
25	NA	0	0	3146	6606	0.6774	0	0	0	0.6003	0.65	Triclonal	40	90	epiAneufinder	3146	0
25	NA	0	0	3146	6606	0.6774	0	0	0	0.6003	0.65	Triclonal	40	100	epiAneufinder	3146	0
26	NA	46	34	3100	6572	0.6786	0.575	0.0146	0.0285	0.5955	7.85	Triclonal	40	10	epiAneufinder	3146	80
26	NA	19	11	3339	6383	0.6565	0.6333	0.0057	0.0112	0.5964	1.3	Triclonal	40	20	epiAneufinder	3358	30
26	NA	12	0	3134	6606	0.6786	1	0.0038	0.0076	0.5966	0.71	Triclonal	40	30	epiAneufinder	3146	12
26	NA	10	0	3136	6606	0.6784	1	0.0032	0.0063	0.5971	0.71	Triclonal	40	40	epiAneufinder	3146	10
26	NA	3	0	3143	6606	0.6777	1	0.001	0.0019	0.599	0.71	Triclonal	40	50	epiAneufinder	3146	3
26	NA	0	0	3146	6606	0.6774	0	0	0	0.5998	0.65	Triclonal	40	60	epiAneufinder	3146	0
26	NA	0	0	3146	6606	0.6774	0	0	0	0.5998	0.65	Triclonal	40	70	epiAneufinder	3146	0
26	NA	0	0	3146	6606	0.6774	0	0	0	0.5998	0.65	Triclonal	40	80	epiAneufinder	3146	0
26	NA	0	0	3146	6606	0.6774	0	0	0	0.5998	0.65	Triclonal	40	90	epiAneufinder	3146	0
26	NA	0	0	3146	6606	0.6774	0	0	0	0.5998	0.65	Triclonal	40	100	epiAneufinder	3146	0
27	NA	46	33	3100	6573	0.6787	0.5823	0.0146	0.0285	0.5962	6.85	Triclonal	40	10	epiAneufinder	3146	79
27	NA	20	11	3338	6383	0.6566	0.6452	0.006	0.0118	0.5969	2.67	Triclonal	40	20	epiAneufinder	3358	31
27	NA	12	0	3134	6606	0.6786	1	0.0038	0.0076	0.597	0.71	Triclonal	40	30	epiAneufinder	3146	12
27	NA	10	0	3136	6606	0.6784	1	0.0032	0.0063	0.5975	0.71	Triclonal	40	40	epiAneufinder	3146	10
27	NA	0	0	3146	6606	0.6774	0	0	0	0.6002	0.65	Triclonal	40	50	epiAneufinder	3146	0
27	NA	0	0	3146	6606	0.6774	0	0	0	0.6002	0.65	Triclonal	40	60	epiAneufinder	3146	0
27	NA	0	0	3146	6606	0.6774	0	0	0	0.6002	0.65	Triclonal	40	70	epiAneufinder	3146	0
27	NA	0	0	3146	6606	0.6774	0	0	0	0.6002	0.65	Triclonal	40	80	epiAneufinder	3146	0
27	NA	0	0	3146	6606	0.6774	0	0	0	0.6002	0.65	Triclonal	40	90	epiAneufinder	3146	0
27	NA	0	0	3146	6606	0.6774	0	0	0	0.6002	0.65	Triclonal	40	100	epiAneufinder	3146	0
28	NA	61	34	3085	6572	0.6802	0.6421	0.0194	0.0376	0.5946	7.24	Triclonal	40	10	epiAneufinder	3146	95
28	NA	19	4	3127	6602	0.6789	0.8261	0.006	0.012	0.5955	3.86	Triclonal	40	20	epiAneufinder	3146	23
28	NA	12	0	3134	6606	0.6786	1	0.0038	0.0076	0.5967	0.71	Triclonal	40	30	epiAneufinder	3146	12
28	NA	11	0	3135	6606	0.6785	1	0.0035	0.007	0.597	0.71	Triclonal	40	40	epiAneufinder	3146	11
28	NA	5	0	3141	6606	0.6779	1	0.0016	0.0032	0.5986	1.3	Triclonal	40	50	epiAneufinder	3146	5
28	NA	0	0	3146	6606	0.6774	0	0	0	0.5999	0.65	Triclonal	40	60	epiAneufinder	3146	0
28	NA	0	0	3146	6606	0.6774	0	0	0	0.5999	0.65	Triclonal	40	70	epiAneufinder	3146	0
28	NA	0	0	3146	6606	0.6774	0	0	0	0.5999	0.65	Triclonal	40	80	epiAneufinder	3146	0
28	NA	0	0	3146	6606	0.6774	0	0	0	0.5999	0.65	Triclonal	40	90	epiAneufinder	3146	0
28	NA	0	0	3146	6606	0.6774	0	0	0	0.5999	0.65	Triclonal	40	100	epiAneufinder	3146	0
29	NA	47	30	3311	6364	0.6574	0.6104	0.014	0.0274	0.5951	7.85	Triclonal	40	10	epiAneufinder	3358	77
29	NA	18	11	3340	6383	0.6564	0.6207	0.0054	0.0106	0.5967	1.3	Triclonal	40	20	epiAneufinder	3358	29
29	NA	12	0	3134	6606	0.6786	1	0.0038	0.0076	0.5966	0.71	Triclonal	40	30	epiAneufinder	3146	12
29	NA	11	0	3135	6606	0.6785	1	0.0035	0.007	0.5969	0.71	Triclonal	40	40	epiAneufinder	3146	11
29	NA	2	0	3144	6606	0.6776	1	6e-04	0.0013	0.5993	0.71	Triclonal	40	50	epiAneufinder	3146	2
29	NA	0	0	3146	6606	0.6774	0	0	0	0.5998	0.65	Triclonal	40	60	epiAneufinder	3146	0
29	NA	0	0	3146	6606	0.6774	0	0	0	0.5998	0.65	Triclonal	40	70	epiAneufinder	3146	0
29	NA	0	0	3146	6606	0.6774	0	0	0	0.5998	0.65	Triclonal	40	80	epiAneufinder	3146	0
29	NA	0	0	3146	6606	0.6774	0	0	0	0.5998	0.65	Triclonal	40	90	epiAneufinder	3146	0
29	NA	0	0	3146	6606	0.6774	0	0	0	0.5998	0.65	Triclonal	40	100	epiAneufinder	3146	0
30	NA	46	30	3312	6364	0.6573	0.6053	0.0137	0.0268	0.5958	9	Triclonal	40	10	epiAneufinder	3358	76
30	NA	15	11	3343	6383	0.6561	0.5769	0.0045	0.0089	0.5977	0.68	Triclonal	40	20	epiAneufinder	3358	26
30	NA	12	0	3134	6606	0.6786	1	0.0038	0.0076	0.5968	0.71	Triclonal	40	30	epiAneufinder	3146	12
30	NA	10	0	3136	6606	0.6784	1	0.0032	0.0063	0.5974	0.71	Triclonal	40	40	epiAneufinder	3146	10
30	NA	0	0	3146	6606	0.6774	0	0	0	0.6001	0.65	Triclonal	40	50	epiAneufinder	3146	0
30	NA	0	0	3146	6606	0.6774	0	0	0	0.6001	0.65	Triclonal	40	60	epiAneufinder	3146	0
30	NA	0	0	3146	6606	0.6774	0	0	0	0.6001	0.65	Triclonal	40	70	epiAneufinder	3146	0
30	NA	0	0	3146	6606	0.6774	0	0	0	0.6001	0.65	Triclonal	40	80	epiAneufinder	3146	0
30	NA	0	0	3146	6606	0.6774	0	0	0	0.6001	0.65	Triclonal	40	90	epiAneufinder	3146	0
30	NA	0	0	3146	6606	0.6774	0	0	0	0.6001	0.65	Triclonal	40	100	epiAneufinder	3146	0
31	NA	43	30	3315	6364	0.657	0.589	0.0128	0.0251	0.6072	7.85	Tetraclonal	40	10	epiAneufinder	3358	73
31	NA	15	9	3343	6385	0.6563	0.625	0.0045	0.0089	0.6086	1.3	Tetraclonal	40	20	epiAneufinder	3358	24
31	NA	12	0	3134	6606	0.6786	1	0.0038	0.0076	0.6077	0.71	Tetraclonal	40	30	epiAneufinder	3146	12
31	NA	10	0	3136	6606	0.6784	1	0.0032	0.0063	0.6083	0.71	Tetraclonal	40	40	epiAneufinder	3146	10
31	NA	3	0	3143	6606	0.6777	1	0.001	0.0019	0.6101	0.71	Tetraclonal	40	50	epiAneufinder	3146	3
31	NA	0	0	3146	6606	0.6774	0	0	0	0.6109	0.65	Tetraclonal	40	60	epiAneufinder	3146	0
31	NA	0	0	3146	6606	0.6774	0	0	0	0.6109	0.65	Tetraclonal	40	70	epiAneufinder	3146	0
31	NA	0	0	3146	6606	0.6774	0	0	0	0.6109	0.65	Tetraclonal	40	80	epiAneufinder	3146	0
31	NA	0	0	3146	6606	0.6774	0	0	0	0.6109	0.65	Tetraclonal	40	90	epiAneufinder	3146	0
31	NA	0	0	3146	6606	0.6774	0	0	0	0.6109	0.65	Tetraclonal	40	100	epiAneufinder	3146	0
32	NA	47	31	3311	6363	0.6573	0.6026	0.014	0.0274	0.6061	8.97	Tetraclonal	40	10	epiAneufinder	3358	78
32	NA	18	6	3340	6388	0.6569	0.75	0.0054	0.0106	0.6072	1.3	Tetraclonal	40	20	epiAneufinder	3358	24
32	NA	12	0	3134	6606	0.6786	1	0.0038	0.0076	0.6074	0.71	Tetraclonal	40	30	epiAneufinder	3146	12
32	NA	11	0	3135	6606	0.6785	1	0.0035	0.007	0.6077	0.71	Tetraclonal	40	40	epiAneufinder	3146	11
32	NA	4	0	3142	6606	0.6778	1	0.0013	0.0025	0.6095	0.71	Tetraclonal	40	50	epiAneufinder	3146	4
32	NA	0	0	3146	6606	0.6774	0	0	0	0.6106	0.65	Tetraclonal	40	60	epiAneufinder	3146	0
32	NA	0	0	3146	6606	0.6774	0	0	0	0.6106	0.65	Tetraclonal	40	70	epiAneufinder	3146	0
32	NA	0	0	3146	6606	0.6774	0	0	0	0.6106	0.65	Tetraclonal	40	80	epiAneufinder	3146	0
32	NA	0	0	3146	6606	0.6774	0	0	0	0.6106	0.65	Tetraclonal	40	90	epiAneufinder	3146	0
32	NA	0	0	3146	6606	0.6774	0	0	0	0.6106	0.65	Tetraclonal	40	100	epiAneufinder	3146	0
33	NA	37	29	3321	6365	0.6565	0.5606	0.011	0.0216	0.6076	7.85	Tetraclonal	40	10	epiAneufinder	3358	66
33	NA	16	11	3342	6383	0.6562	0.5926	0.0048	0.0095	0.6085	1.3	Tetraclonal	40	20	epiAneufinder	3358	27
33	NA	12	0	3134	6606	0.6786	1	0.0038	0.0076	0.6077	0.71	Tetraclonal	40	30	epiAneufinder	3146	12
33	NA	11	0	3135	6606	0.6785	1	0.0035	0.007	0.6079	0.71	Tetraclonal	40	40	epiAneufinder	3146	11
33	NA	1	0	3145	6606	0.6775	1	3e-04	6e-04	0.6106	0.71	Tetraclonal	40	50	epiAneufinder	3146	1
33	NA	0	0	3146	6606	0.6774	0	0	0	0.6108	0.65	Tetraclonal	40	60	epiAneufinder	3146	0
33	NA	0	0	3146	6606	0.6774	0	0	0	0.6108	0.65	Tetraclonal	40	70	epiAneufinder	3146	0
33	NA	0	0	3146	6606	0.6774	0	0	0	0.6108	0.65	Tetraclonal	40	80	epiAneufinder	3146	0
33	NA	0	0	3146	6606	0.6774	0	0	0	0.6108	0.65	Tetraclonal	40	90	epiAneufinder	3146	0
33	NA	0	0	3146	6606	0.6774	0	0	0	0.6108	0.65	Tetraclonal	40	100	epiAneufinder	3146	0
34	NA	41	31	3317	6363	0.6567	0.5694	0.0122	0.0239	0.6076	6.92	Tetraclonal	40	10	epiAneufinder	3358	72
34	NA	17	11	3341	6383	0.6563	0.6071	0.0051	0.01	0.6077	1.3	Tetraclonal	40	20	epiAneufinder	3358	28
34	NA	12	0	3134	6606	0.6786	1	0.0038	0.0076	0.6072	0.71	Tetraclonal	40	30	epiAneufinder	3146	12
34	NA	11	0	3135	6606	0.6785	1	0.0035	0.007	0.6075	0.71	Tetraclonal	40	40	epiAneufinder	3146	11
34	NA	4	0	3142	6606	0.6778	1	0.0013	0.0025	0.6093	0.71	Tetraclonal	40	50	epiAneufinder	3146	4
34	NA	0	0	3146	6606	0.6774	0	0	0	0.6104	0.65	Tetraclonal	40	60	epiAneufinder	3146	0
34	NA	0	0	3146	6606	0.6774	0	0	0	0.6104	0.65	Tetraclonal	40	70	epiAneufinder	3146	0
34	NA	0	0	3146	6606	0.6774	0	0	0	0.6104	0.65	Tetraclonal	40	80	epiAneufinder	3146	0
34	NA	0	0	3146	6606	0.6774	0	0	0	0.6104	0.65	Tetraclonal	40	90	epiAneufinder	3146	0
34	NA	0	0	3146	6606	0.6774	0	0	0	0.6104	0.65	Tetraclonal	40	100	epiAneufinder	3146	0
35	NA	45	30	3313	6364	0.6572	0.6	0.0134	0.0262	0.6094	7.85	Tetraclonal	40	10	epiAneufinder	3358	75
35	NA	18	11	3340	6383	0.6564	0.6207	0.0054	0.0106	0.6081	1.3	Tetraclonal	40	20	epiAneufinder	3358	29
35	NA	12	0	3134	6606	0.6786	1	0.0038	0.0076	0.6078	0.71	Tetraclonal	40	30	epiAneufinder	3146	12
35	NA	11	0	3135	6606	0.6785	1	0.0035	0.007	0.6081	0.71	Tetraclonal	40	40	epiAneufinder	3146	11
35	NA	4	0	3142	6606	0.6778	1	0.0013	0.0025	0.6099	0.71	Tetraclonal	40	50	epiAneufinder	3146	4
35	NA	0	0	3146	6606	0.6774	0	0	0	0.611	0.65	Tetraclonal	40	60	epiAneufinder	3146	0
35	NA	0	0	3146	6606	0.6774	0	0	0	0.611	0.65	Tetraclonal	40	70	epiAneufinder	3146	0
35	NA	0	0	3146	6606	0.6774	0	0	0	0.611	0.65	Tetraclonal	40	80	epiAneufinder	3146	0
35	NA	0	0	3146	6606	0.6774	0	0	0	0.611	0.65	Tetraclonal	40	90	epiAneufinder	3146	0
35	NA	0	0	3146	6606	0.6774	0	0	0	0.611	0.65	Tetraclonal	40	100	epiAneufinder	3146	0
36	NA	47	31	3311	6363	0.6573	0.6026	0.014	0.0274	0.6065	8.97	Tetraclonal	40	10	epiAneufinder	3358	78
36	NA	17	11	3341	6383	0.6563	0.6071	0.0051	0.01	0.6082	1.3	Tetraclonal	40	20	epiAneufinder	3358	28
36	NA	12	0	3134	6606	0.6786	1	0.0038	0.0076	0.6073	0.71	Tetraclonal	40	30	epiAneufinder	3146	12
36	NA	11	0	3135	6606	0.6785	1	0.0035	0.007	0.6076	0.71	Tetraclonal	40	40	epiAneufinder	3146	11
36	NA	4	0	3142	6606	0.6778	1	0.0013	0.0025	0.6094	0.71	Tetraclonal	40	50	epiAneufinder	3146	4
36	NA	0	0	3146	6606	0.6774	0	0	0	0.6105	0.65	Tetraclonal	40	60	epiAneufinder	3146	0
36	NA	0	0	3146	6606	0.6774	0	0	0	0.6105	0.65	Tetraclonal	40	70	epiAneufinder	3146	0
36	NA	0	0	3146	6606	0.6774	0	0	0	0.6105	0.65	Tetraclonal	40	80	epiAneufinder	3146	0
36	NA	0	0	3146	6606	0.6774	0	0	0	0.6105	0.65	Tetraclonal	40	90	epiAneufinder	3146	0
36	NA	0	0	3146	6606	0.6774	0	0	0	0.6105	0.65	Tetraclonal	40	100	epiAneufinder	3146	0
37	NA	41	31	3317	6363	0.6567	0.5694	0.0122	0.0239	0.6072	7.85	Tetraclonal	40	10	epiAneufinder	3358	72
37	NA	18	13	3340	6381	0.6562	0.5806	0.0054	0.0106	0.6081	1.3	Tetraclonal	40	20	epiAneufinder	3358	31
37	NA	12	0	3134	6606	0.6786	1	0.0038	0.0076	0.6077	0.71	Tetraclonal	40	30	epiAneufinder	3146	12
37	NA	11	0	3135	6606	0.6785	1	0.0035	0.007	0.6079	0.71	Tetraclonal	40	40	epiAneufinder	3146	11
37	NA	4	0	3142	6606	0.6778	1	0.0013	0.0025	0.6098	0.71	Tetraclonal	40	50	epiAneufinder	3146	4
37	NA	0	0	3146	6606	0.6774	0	0	0	0.6108	0.65	Tetraclonal	40	60	epiAneufinder	3146	0
37	NA	0	0	3146	6606	0.6774	0	0	0	0.6108	0.65	Tetraclonal	40	70	epiAneufinder	3146	0
37	NA	0	0	3146	6606	0.6774	0	0	0	0.6108	0.65	Tetraclonal	40	80	epiAneufinder	3146	0
37	NA	0	0	3146	6606	0.6774	0	0	0	0.6108	0.65	Tetraclonal	40	90	epiAneufinder	3146	0
37	NA	0	0	3146	6606	0.6774	0	0	0	0.6108	0.65	Tetraclonal	40	100	epiAneufinder	3146	0
38	NA	45	31	3313	6363	0.6571	0.5921	0.0134	0.0262	0.6077	5.89	Tetraclonal	40	10	epiAneufinder	3358	76
38	NA	15	2	3343	6392	0.657	0.8824	0.0045	0.0089	0.6077	0.71	Tetraclonal	40	20	epiAneufinder	3358	17
38	NA	12	0	3134	6606	0.6786	1	0.0038	0.0076	0.6075	0.71	Tetraclonal	40	30	epiAneufinder	3146	12
38	NA	11	0	3135	6606	0.6785	1	0.0035	0.007	0.6077	0.71	Tetraclonal	40	40	epiAneufinder	3146	11
38	NA	5	0	3141	6606	0.6779	1	0.0016	0.0032	0.6093	0.71	Tetraclonal	40	50	epiAneufinder	3146	5
38	NA	0	0	3146	6606	0.6774	0	0	0	0.6106	0.65	Tetraclonal	40	60	epiAneufinder	3146	0
38	NA	0	0	3146	6606	0.6774	0	0	0	0.6106	0.65	Tetraclonal	40	70	epiAneufinder	3146	0
38	NA	0	0	3146	6606	0.6774	0	0	0	0.6106	0.65	Tetraclonal	40	80	epiAneufinder	3146	0
38	NA	0	0	3146	6606	0.6774	0	0	0	0.6106	0.65	Tetraclonal	40	90	epiAneufinder	3146	0
38	NA	0	0	3146	6606	0.6774	0	0	0	0.6106	0.65	Tetraclonal	40	100	epiAneufinder	3146	0
39	NA	48	30	3310	6364	0.6575	0.6154	0.0143	0.0279	0.6058	8.97	Tetraclonal	40	10	epiAneufinder	3358	78
39	NA	19	11	3339	6383	0.6565	0.6333	0.0057	0.0112	0.6071	1.3	Tetraclonal	40	20	epiAneufinder	3358	30
39	NA	12	0	3134	6606	0.6786	1	0.0038	0.0076	0.6071	0.71	Tetraclonal	40	30	epiAneufinder	3146	12
39	NA	11	0	3135	6606	0.6785	1	0.0035	0.007	0.6074	0.71	Tetraclonal	40	40	epiAneufinder	3146	11
39	NA	3	0	3143	6606	0.6777	1	0.001	0.0019	0.6095	0.71	Tetraclonal	40	50	epiAneufinder	3146	3
39	NA	0	0	3146	6606	0.6774	0	0	0	0.6103	0.65	Tetraclonal	40	60	epiAneufinder	3146	0
39	NA	0	0	3146	6606	0.6774	0	0	0	0.6103	0.65	Tetraclonal	40	70	epiAneufinder	3146	0
39	NA	0	0	3146	6606	0.6774	0	0	0	0.6103	0.65	Tetraclonal	40	80	epiAneufinder	3146	0
39	NA	0	0	3146	6606	0.6774	0	0	0	0.6103	0.65	Tetraclonal	40	90	epiAneufinder	3146	0
39	NA	0	0	3146	6606	0.6774	0	0	0	0.6103	0.65	Tetraclonal	40	100	epiAneufinder	3146	0
40	NA	62	33	3084	6573	0.6804	0.6526	0.0197	0.0383	0.606	7.24	Tetraclonal	40	10	epiAneufinder	3146	95
40	NA	18	11	3340	6383	0.6564	0.6207	0.0054	0.0106	0.6078	1.3	Tetraclonal	40	20	epiAneufinder	3358	29
40	NA	12	0	3134	6606	0.6786	1	0.0038	0.0076	0.6076	0.71	Tetraclonal	40	30	epiAneufinder	3146	12
40	NA	11	0	3135	6606	0.6785	1	0.0035	0.007	0.6079	0.71	Tetraclonal	40	40	epiAneufinder	3146	11
40	NA	3	0	3143	6606	0.6777	1	0.001	0.0019	0.61	0.71	Tetraclonal	40	50	epiAneufinder	3146	3
40	NA	0	0	3146	6606	0.6774	0	0	0	0.6108	0.65	Tetraclonal	40	60	epiAneufinder	3146	0
40	NA	0	0	3146	6606	0.6774	0	0	0	0.6108	0.65	Tetraclonal	40	70	epiAneufinder	3146	0
40	NA	0	0	3146	6606	0.6774	0	0	0	0.6108	0.65	Tetraclonal	40	80	epiAneufinder	3146	0
40	NA	0	0	3146	6606	0.6774	0	0	0	0.6108	0.65	Tetraclonal	40	90	epiAneufinder	3146	0
40	NA	0	0	3146	6606	0.6774	0	0	0	0.6108	0.65	Tetraclonal	40	100	epiAneufinder	3146	0
1	NA	47	6	4846	4604	0.4894	0.8868	0.0096	0.019	0.974	6.2	Monoclonal	60	10	epiAneufinder	4893	53
1	NA	16	0	4877	4610	0.4868	1	0.0033	0.0065	0.979	1.22	Monoclonal	60	20	epiAneufinder	4893	16
1	NA	0	0	4893	4610	0.4851	0	0	0	0.9799	0.46	Monoclonal	60	30	epiAneufinder	4893	0
1	NA	0	0	4893	4610	0.4851	0	0	0	0.9799	0.46	Monoclonal	60	40	epiAneufinder	4893	0
1	NA	0	0	4893	4610	0.4851	0	0	0	0.9799	0.46	Monoclonal	60	50	epiAneufinder	4893	0
1	NA	0	0	4893	4610	0.4851	0	0	0	0.9799	0.46	Monoclonal	60	60	epiAneufinder	4893	0
1	NA	0	0	4893	4610	0.4851	0	0	0	0.9799	0.46	Monoclonal	60	70	epiAneufinder	4893	0
1	NA	0	0	4893	4610	0.4851	0	0	0	0.9799	0.46	Monoclonal	60	80	epiAneufinder	4893	0
1	NA	0	0	4893	4610	0.4851	0	0	0	0.9799	0.46	Monoclonal	60	90	epiAneufinder	4893	0
1	NA	0	0	4893	4610	0.4851	0	0	0	0.9799	0.46	Monoclonal	60	100	epiAneufinder	4893	0
2	NA	53	3	4840	4607	0.4904	0.9464	0.0108	0.0214	0.9723	7.71	Monoclonal	60	10	epiAneufinder	4893	56
2	NA	16	0	4877	4610	0.4868	1	0.0033	0.0065	0.9792	1.22	Monoclonal	60	20	epiAneufinder	4893	16
2	NA	7	0	4886	4610	0.4858	1	0.0014	0.0029	0.9797	0.43	Monoclonal	60	30	epiAneufinder	4893	7
2	NA	0	0	4893	4610	0.4851	0	0	0	0.9801	0.46	Monoclonal	60	40	epiAneufinder	4893	0
2	NA	0	0	4893	4610	0.4851	0	0	0	0.9801	0.46	Monoclonal	60	50	epiAneufinder	4893	0
2	NA	0	0	4893	4610	0.4851	0	0	0	0.9801	0.46	Monoclonal	60	60	epiAneufinder	4893	0
2	NA	0	0	4893	4610	0.4851	0	0	0	0.9801	0.46	Monoclonal	60	70	epiAneufinder	4893	0
2	NA	0	0	4893	4610	0.4851	0	0	0	0.9801	0.46	Monoclonal	60	80	epiAneufinder	4893	0
2	NA	0	0	4893	4610	0.4851	0	0	0	0.9801	0.46	Monoclonal	60	90	epiAneufinder	4893	0
2	NA	0	0	4893	4610	0.4851	0	0	0	0.9801	0.46	Monoclonal	60	100	epiAneufinder	4893	0
3	NA	52	6	4841	4604	0.49	0.8966	0.0106	0.021	0.9723	8.06	Monoclonal	60	10	epiAneufinder	4893	58
3	NA	14	0	4879	4610	0.4866	1	0.0029	0.0057	0.9795	1.22	Monoclonal	60	20	epiAneufinder	4893	14
3	NA	2	0	4891	4610	0.4853	1	4e-04	8e-04	0.9802	0.69	Monoclonal	60	30	epiAneufinder	4893	2
3	NA	0	0	4893	4610	0.4851	0	0	0	0.9803	0.46	Monoclonal	60	40	epiAneufinder	4893	0
3	NA	0	0	4893	4610	0.4851	0	0	0	0.9803	0.46	Monoclonal	60	50	epiAneufinder	4893	0
3	NA	0	0	4893	4610	0.4851	0	0	0	0.9803	0.46	Monoclonal	60	60	epiAneufinder	4893	0
3	NA	0	0	4893	4610	0.4851	0	0	0	0.9803	0.46	Monoclonal	60	70	epiAneufinder	4893	0
3	NA	0	0	4893	4610	0.4851	0	0	0	0.9803	0.46	Monoclonal	60	80	epiAneufinder	4893	0
3	NA	0	0	4893	4610	0.4851	0	0	0	0.9803	0.46	Monoclonal	60	90	epiAneufinder	4893	0
3	NA	0	0	4893	4610	0.4851	0	0	0	0.9803	0.46	Monoclonal	60	100	epiAneufinder	4893	0
4	NA	51	6	4842	4604	0.4898	0.8947	0.0104	0.0206	0.9722	6.18	Monoclonal	60	10	epiAneufinder	4893	57
4	NA	22	0	4871	4610	0.4874	1	0.0045	0.009	0.9771	1.89	Monoclonal	60	20	epiAneufinder	4893	22
4	NA	9	0	4884	4610	0.4861	1	0.0018	0.0037	0.9792	0.6	Monoclonal	60	30	epiAneufinder	4893	9
4	NA	0	0	4893	4610	0.4851	0	0	0	0.9797	0.46	Monoclonal	60	40	epiAneufinder	4893	0
4	NA	0	0	4893	4610	0.4851	0	0	0	0.9797	0.46	Monoclonal	60	50	epiAneufinder	4893	0
4	NA	0	0	4893	4610	0.4851	0	0	0	0.9797	0.46	Monoclonal	60	60	epiAneufinder	4893	0
4	NA	0	0	4893	4610	0.4851	0	0	0	0.9797	0.46	Monoclonal	60	70	epiAneufinder	4893	0
4	NA	0	0	4893	4610	0.4851	0	0	0	0.9797	0.46	Monoclonal	60	80	epiAneufinder	4893	0
4	NA	0	0	4893	4610	0.4851	0	0	0	0.9797	0.46	Monoclonal	60	90	epiAneufinder	4893	0
4	NA	0	0	4893	4610	0.4851	0	0	0	0.9797	0.46	Monoclonal	60	100	epiAneufinder	4893	0
5	NA	77	6	4816	4604	0.4926	0.9277	0.0157	0.0309	0.9657	8.2	Monoclonal	60	10	epiAneufinder	4893	83
5	NA	16	0	4877	4610	0.4868	1	0.0033	0.0065	0.9785	1.22	Monoclonal	60	20	epiAneufinder	4893	16
5	NA	3	0	4890	4610	0.4854	1	6e-04	0.0012	0.9793	0.46	Monoclonal	60	30	epiAneufinder	4893	3
5	NA	0	0	4893	4610	0.4851	0	0	0	0.9794	0.46	Monoclonal	60	40	epiAneufinder	4893	0
5	NA	0	0	4893	4610	0.4851	0	0	0	0.9794	0.46	Monoclonal	60	50	epiAneufinder	4893	0
5	NA	0	0	4893	4610	0.4851	0	0	0	0.9794	0.46	Monoclonal	60	60	epiAneufinder	4893	0
5	NA	0	0	4893	4610	0.4851	0	0	0	0.9794	0.46	Monoclonal	60	70	epiAneufinder	4893	0
5	NA	0	0	4893	4610	0.4851	0	0	0	0.9794	0.46	Monoclonal	60	80	epiAneufinder	4893	0
5	NA	0	0	4893	4610	0.4851	0	0	0	0.9794	0.46	Monoclonal	60	90	epiAneufinder	4893	0
5	NA	0	0	4893	4610	0.4851	0	0	0	0.9794	0.46	Monoclonal	60	100	epiAneufinder	4893	0
6	NA	75	5	4818	4605	0.4925	0.9375	0.0153	0.0302	0.966	7.71	Monoclonal	60	10	epiAneufinder	4893	80
6	NA	19	0	4874	4610	0.4871	1	0.0039	0.0077	0.9786	1.89	Monoclonal	60	20	epiAneufinder	4893	19
6	NA	11	0	4882	4610	0.4863	1	0.0022	0.0045	0.9797	0.6	Monoclonal	60	30	epiAneufinder	4893	11
6	NA	0	0	4893	4610	0.4851	0	0	0	0.9804	0.46	Monoclonal	60	40	epiAneufinder	4893	0
6	NA	0	0	4893	4610	0.4851	0	0	0	0.9804	0.46	Monoclonal	60	50	epiAneufinder	4893	0
6	NA	0	0	4893	4610	0.4851	0	0	0	0.9804	0.46	Monoclonal	60	60	epiAneufinder	4893	0
6	NA	0	0	4893	4610	0.4851	0	0	0	0.9804	0.46	Monoclonal	60	70	epiAneufinder	4893	0
6	NA	0	0	4893	4610	0.4851	0	0	0	0.9804	0.46	Monoclonal	60	80	epiAneufinder	4893	0
6	NA	0	0	4893	4610	0.4851	0	0	0	0.9804	0.46	Monoclonal	60	90	epiAneufinder	4893	0
6	NA	0	0	4893	4610	0.4851	0	0	0	0.9804	0.46	Monoclonal	60	100	epiAneufinder	4893	0
7	NA	52	4	4841	4606	0.4902	0.9286	0.0106	0.021	0.9733	4.65	Monoclonal	60	10	epiAneufinder	4893	56
7	NA	22	0	4871	4610	0.4874	1	0.0045	0.009	0.9766	1.89	Monoclonal	60	20	epiAneufinder	4893	22
7	NA	2	0	4891	4610	0.4853	1	4e-04	8e-04	0.979	0.69	Monoclonal	60	30	epiAneufinder	4893	2
7	NA	0	0	4893	4610	0.4851	0	0	0	0.9791	0.46	Monoclonal	60	40	epiAneufinder	4893	0
7	NA	0	0	4893	4610	0.4851	0	0	0	0.9791	0.46	Monoclonal	60	50	epiAneufinder	4893	0
7	NA	0	0	4893	4610	0.4851	0	0	0	0.9791	0.46	Monoclonal	60	60	epiAneufinder	4893	0
7	NA	0	0	4893	4610	0.4851	0	0	0	0.9791	0.46	Monoclonal	60	70	epiAneufinder	4893	0
7	NA	0	0	4893	4610	0.4851	0	0	0	0.9791	0.46	Monoclonal	60	80	epiAneufinder	4893	0
7	NA	0	0	4893	4610	0.4851	0	0	0	0.9791	0.46	Monoclonal	60	90	epiAneufinder	4893	0
7	NA	0	0	4893	4610	0.4851	0	0	0	0.9791	0.46	Monoclonal	60	100	epiAneufinder	4893	0
8	NA	46	6	4847	4604	0.4893	0.8846	0.0094	0.0186	0.9738	4.65	Monoclonal	60	10	epiAneufinder	4893	52
8	NA	19	0	4874	4610	0.4871	1	0.0039	0.0077	0.9784	2.72	Monoclonal	60	20	epiAneufinder	4893	19
8	NA	0	0	4893	4610	0.4851	0	0	0	0.9801	0.46	Monoclonal	60	30	epiAneufinder	4893	0
8	NA	0	0	4893	4610	0.4851	0	0	0	0.9801	0.46	Monoclonal	60	40	epiAneufinder	4893	0
8	NA	0	0	4893	4610	0.4851	0	0	0	0.9801	0.46	Monoclonal	60	50	epiAneufinder	4893	0
8	NA	0	0	4893	4610	0.4851	0	0	0	0.9801	0.46	Monoclonal	60	60	epiAneufinder	4893	0
8	NA	0	0	4893	4610	0.4851	0	0	0	0.9801	0.46	Monoclonal	60	70	epiAneufinder	4893	0
8	NA	0	0	4893	4610	0.4851	0	0	0	0.9801	0.46	Monoclonal	60	80	epiAneufinder	4893	0
8	NA	0	0	4893	4610	0.4851	0	0	0	0.9801	0.46	Monoclonal	60	90	epiAneufinder	4893	0
8	NA	0	0	4893	4610	0.4851	0	0	0	0.9801	0.46	Monoclonal	60	100	epiAneufinder	4893	0
9	NA	50	4	4843	4606	0.49	0.9259	0.0102	0.0202	0.9734	4.65	Monoclonal	60	10	epiAneufinder	4893	54
9	NA	19	0	4874	4610	0.4871	1	0.0039	0.0077	0.9793	1.89	Monoclonal	60	20	epiAneufinder	4893	19
9	NA	9	0	4884	4610	0.4861	1	0.0018	0.0037	0.9805	0.6	Monoclonal	60	30	epiAneufinder	4893	9
9	NA	0	0	4893	4610	0.4851	0	0	0	0.981	0.46	Monoclonal	60	40	epiAneufinder	4893	0
9	NA	0	0	4893	4610	0.4851	0	0	0	0.981	0.46	Monoclonal	60	50	epiAneufinder	4893	0
9	NA	0	0	4893	4610	0.4851	0	0	0	0.981	0.46	Monoclonal	60	60	epiAneufinder	4893	0
9	NA	0	0	4893	4610	0.4851	0	0	0	0.981	0.46	Monoclonal	60	70	epiAneufinder	4893	0
9	NA	0	0	4893	4610	0.4851	0	0	0	0.981	0.46	Monoclonal	60	80	epiAneufinder	4893	0
9	NA	0	0	4893	4610	0.4851	0	0	0	0.981	0.46	Monoclonal	60	90	epiAneufinder	4893	0
9	NA	0	0	4893	4610	0.4851	0	0	0	0.981	0.46	Monoclonal	60	100	epiAneufinder	4893	0
10	NA	51	5	4842	4605	0.49	0.9107	0.0104	0.0206	0.9722	4.65	Monoclonal	60	10	epiAneufinder	4893	56
10	NA	20	0	4873	4610	0.4872	1	0.0041	0.0081	0.9779	1.89	Monoclonal	60	20	epiAneufinder	4893	20
10	NA	11	0	4882	4610	0.4863	1	0.0022	0.0045	0.9791	0.6	Monoclonal	60	30	epiAneufinder	4893	11
10	NA	0	0	4893	4610	0.4851	0	0	0	0.9797	0.46	Monoclonal	60	40	epiAneufinder	4893	0
10	NA	0	0	4893	4610	0.4851	0	0	0	0.9797	0.46	Monoclonal	60	50	epiAneufinder	4893	0
10	NA	0	0	4893	4610	0.4851	0	0	0	0.9797	0.46	Monoclonal	60	60	epiAneufinder	4893	0
10	NA	0	0	4893	4610	0.4851	0	0	0	0.9797	0.46	Monoclonal	60	70	epiAneufinder	4893	0
10	NA	0	0	4893	4610	0.4851	0	0	0	0.9797	0.46	Monoclonal	60	80	epiAneufinder	4893	0
10	NA	0	0	4893	4610	0.4851	0	0	0	0.9797	0.46	Monoclonal	60	90	epiAneufinder	4893	0
10	NA	0	0	4893	4610	0.4851	0	0	0	0.9797	0.46	Monoclonal	60	100	epiAneufinder	4893	0
11	NA	76	6	4817	4604	0.4925	0.9268	0.0155	0.0306	1.023	4.65	Biclonal	60	10	epiAneufinder	4893	82
11	NA	19	0	4874	4610	0.4871	1	0.0039	0.0077	1.0355	1.23	Biclonal	60	20	epiAneufinder	4893	19
11	NA	0	0	4893	4610	0.4851	0	0	0	1.0371	0.46	Biclonal	60	30	epiAneufinder	4893	0
11	NA	0	0	4893	4610	0.4851	0	0	0	1.0371	0.46	Biclonal	60	40	epiAneufinder	4893	0
11	NA	0	0	4893	4610	0.4851	0	0	0	1.0371	0.46	Biclonal	60	50	epiAneufinder	4893	0
11	NA	0	0	4893	4610	0.4851	0	0	0	1.0371	0.46	Biclonal	60	60	epiAneufinder	4893	0
11	NA	0	0	4893	4610	0.4851	0	0	0	1.0371	0.46	Biclonal	60	70	epiAneufinder	4893	0
11	NA	0	0	4893	4610	0.4851	0	0	0	1.0371	0.46	Biclonal	60	80	epiAneufinder	4893	0
11	NA	0	0	4893	4610	0.4851	0	0	0	1.0371	0.46	Biclonal	60	90	epiAneufinder	4893	0
11	NA	0	0	4893	4610	0.4851	0	0	0	1.0371	0.46	Biclonal	60	100	epiAneufinder	4893	0
12	NA	53	3	4840	4607	0.4904	0.9464	0.0108	0.0214	1.0303	3.56	Biclonal	60	10	epiAneufinder	4893	56
12	NA	19	0	4874	4610	0.4871	1	0.0039	0.0077	1.0358	1.23	Biclonal	60	20	epiAneufinder	4893	19
12	NA	7	0	4886	4610	0.4858	1	0.0014	0.0029	1.0371	0.43	Biclonal	60	30	epiAneufinder	4893	7
12	NA	0	0	4893	4610	0.4851	0	0	0	1.0374	0.46	Biclonal	60	40	epiAneufinder	4893	0
12	NA	0	0	4893	4610	0.4851	0	0	0	1.0374	0.46	Biclonal	60	50	epiAneufinder	4893	0
12	NA	0	0	4893	4610	0.4851	0	0	0	1.0374	0.46	Biclonal	60	60	epiAneufinder	4893	0
12	NA	0	0	4893	4610	0.4851	0	0	0	1.0374	0.46	Biclonal	60	70	epiAneufinder	4893	0
12	NA	0	0	4893	4610	0.4851	0	0	0	1.0374	0.46	Biclonal	60	80	epiAneufinder	4893	0
12	NA	0	0	4893	4610	0.4851	0	0	0	1.0374	0.46	Biclonal	60	90	epiAneufinder	4893	0
12	NA	0	0	4893	4610	0.4851	0	0	0	1.0374	0.46	Biclonal	60	100	epiAneufinder	4893	0
13	NA	52	6	4841	4604	0.49	0.8966	0.0106	0.021	1.0323	3.36	Biclonal	60	10	epiAneufinder	4893	58
13	NA	16	0	4877	4610	0.4868	1	0.0033	0.0065	1.0364	1.22	Biclonal	60	20	epiAneufinder	4893	16
13	NA	0	0	4893	4610	0.4851	0	0	0	1.0377	0.46	Biclonal	60	30	epiAneufinder	4893	0
13	NA	0	0	4893	4610	0.4851	0	0	0	1.0377	0.46	Biclonal	60	40	epiAneufinder	4893	0
13	NA	0	0	4893	4610	0.4851	0	0	0	1.0377	0.46	Biclonal	60	50	epiAneufinder	4893	0
13	NA	0	0	4893	4610	0.4851	0	0	0	1.0377	0.46	Biclonal	60	60	epiAneufinder	4893	0
13	NA	0	0	4893	4610	0.4851	0	0	0	1.0377	0.46	Biclonal	60	70	epiAneufinder	4893	0
13	NA	0	0	4893	4610	0.4851	0	0	0	1.0377	0.46	Biclonal	60	80	epiAneufinder	4893	0
13	NA	0	0	4893	4610	0.4851	0	0	0	1.0377	0.46	Biclonal	60	90	epiAneufinder	4893	0
13	NA	0	0	4893	4610	0.4851	0	0	0	1.0377	0.46	Biclonal	60	100	epiAneufinder	4893	0
14	NA	48	6	4845	4604	0.4895	0.8889	0.0098	0.0194	1.0316	3.46	Biclonal	60	10	epiAneufinder	4893	54
14	NA	22	0	4871	4610	0.4874	1	0.0045	0.009	1.0354	1.23	Biclonal	60	20	epiAneufinder	4893	22
14	NA	7	0	4886	4610	0.4858	1	0.0014	0.0029	1.0373	0.95	Biclonal	60	30	epiAneufinder	4893	7
14	NA	0	0	4893	4610	0.4851	0	0	0	1.0377	0.46	Biclonal	60	40	epiAneufinder	4893	0
14	NA	0	0	4893	4610	0.4851	0	0	0	1.0377	0.46	Biclonal	60	50	epiAneufinder	4893	0
14	NA	0	0	4893	4610	0.4851	0	0	0	1.0377	0.46	Biclonal	60	60	epiAneufinder	4893	0
14	NA	0	0	4893	4610	0.4851	0	0	0	1.0377	0.46	Biclonal	60	70	epiAneufinder	4893	0
14	NA	0	0	4893	4610	0.4851	0	0	0	1.0377	0.46	Biclonal	60	80	epiAneufinder	4893	0
14	NA	0	0	4893	4610	0.4851	0	0	0	1.0377	0.46	Biclonal	60	90	epiAneufinder	4893	0
14	NA	0	0	4893	4610	0.4851	0	0	0	1.0377	0.46	Biclonal	60	100	epiAneufinder	4893	0
15	NA	71	6	4822	4604	0.4919	0.9221	0.0145	0.0286	1.0252	6.4	Biclonal	60	10	epiAneufinder	4893	77
15	NA	19	0	4874	4610	0.4871	1	0.0039	0.0077	1.0364	1.23	Biclonal	60	20	epiAneufinder	4893	19
15	NA	9	0	4884	4610	0.4861	1	0.0018	0.0037	1.0374	0.43	Biclonal	60	30	epiAneufinder	4893	9
15	NA	0	0	4893	4610	0.4851	0	0	0	1.0379	0.46	Biclonal	60	40	epiAneufinder	4893	0
15	NA	0	0	4893	4610	0.4851	0	0	0	1.0379	0.46	Biclonal	60	50	epiAneufinder	4893	0
15	NA	0	0	4893	4610	0.4851	0	0	0	1.0379	0.46	Biclonal	60	60	epiAneufinder	4893	0
15	NA	0	0	4893	4610	0.4851	0	0	0	1.0379	0.46	Biclonal	60	70	epiAneufinder	4893	0
15	NA	0	0	4893	4610	0.4851	0	0	0	1.0379	0.46	Biclonal	60	80	epiAneufinder	4893	0
15	NA	0	0	4893	4610	0.4851	0	0	0	1.0379	0.46	Biclonal	60	90	epiAneufinder	4893	0
15	NA	0	0	4893	4610	0.4851	0	0	0	1.0379	0.46	Biclonal	60	100	epiAneufinder	4893	0
16	NA	76	3	4817	4607	0.4928	0.962	0.0155	0.0306	1.0215	3.46	Biclonal	60	10	epiAneufinder	4893	79
16	NA	22	0	4871	4610	0.4874	1	0.0045	0.009	1.0342	1.23	Biclonal	60	20	epiAneufinder	4893	22
16	NA	11	0	4882	4610	0.4863	1	0.0022	0.0045	1.0359	0.5	Biclonal	60	30	epiAneufinder	4893	11
16	NA	0	0	4893	4610	0.4851	0	0	0	1.0365	0.46	Biclonal	60	40	epiAneufinder	4893	0
16	NA	0	0	4893	4610	0.4851	0	0	0	1.0365	0.46	Biclonal	60	50	epiAneufinder	4893	0
16	NA	0	0	4893	4610	0.4851	0	0	0	1.0365	0.46	Biclonal	60	60	epiAneufinder	4893	0
16	NA	0	0	4893	4610	0.4851	0	0	0	1.0365	0.46	Biclonal	60	70	epiAneufinder	4893	0
16	NA	0	0	4893	4610	0.4851	0	0	0	1.0365	0.46	Biclonal	60	80	epiAneufinder	4893	0
16	NA	0	0	4893	4610	0.4851	0	0	0	1.0365	0.46	Biclonal	60	90	epiAneufinder	4893	0
16	NA	0	0	4893	4610	0.4851	0	0	0	1.0365	0.46	Biclonal	60	100	epiAneufinder	4893	0
17	NA	48	6	4845	4604	0.4895	0.8889	0.0098	0.0194	1.0314	3.46	Biclonal	60	10	epiAneufinder	4893	54
17	NA	22	0	4871	4610	0.4874	1	0.0045	0.009	1.035	1.23	Biclonal	60	20	epiAneufinder	4893	22
17	NA	2	0	4891	4610	0.4853	1	4e-04	8e-04	1.0372	0.43	Biclonal	60	30	epiAneufinder	4893	2
17	NA	0	0	4893	4610	0.4851	0	0	0	1.0373	0.46	Biclonal	60	40	epiAneufinder	4893	0
17	NA	0	0	4893	4610	0.4851	0	0	0	1.0373	0.46	Biclonal	60	50	epiAneufinder	4893	0
17	NA	0	0	4893	4610	0.4851	0	0	0	1.0373	0.46	Biclonal	60	60	epiAneufinder	4893	0
17	NA	0	0	4893	4610	0.4851	0	0	0	1.0373	0.46	Biclonal	60	70	epiAneufinder	4893	0
17	NA	0	0	4893	4610	0.4851	0	0	0	1.0373	0.46	Biclonal	60	80	epiAneufinder	4893	0
17	NA	0	0	4893	4610	0.4851	0	0	0	1.0373	0.46	Biclonal	60	90	epiAneufinder	4893	0
17	NA	0	0	4893	4610	0.4851	0	0	0	1.0373	0.46	Biclonal	60	100	epiAneufinder	4893	0
18	NA	47	5	4846	4605	0.4895	0.9038	0.0096	0.019	1.032	2.97	Biclonal	60	10	epiAneufinder	4893	52
18	NA	20	0	4873	4610	0.4872	1	0.0041	0.0081	1.0359	1.23	Biclonal	60	20	epiAneufinder	4893	20
18	NA	8	0	4885	4610	0.486	1	0.0016	0.0033	1.0372	0.5	Biclonal	60	30	epiAneufinder	4893	8
18	NA	0	0	4893	4610	0.4851	0	0	0	1.0376	0.46	Biclonal	60	40	epiAneufinder	4893	0
18	NA	0	0	4893	4610	0.4851	0	0	0	1.0376	0.46	Biclonal	60	50	epiAneufinder	4893	0
18	NA	0	0	4893	4610	0.4851	0	0	0	1.0376	0.46	Biclonal	60	60	epiAneufinder	4893	0
18	NA	0	0	4893	4610	0.4851	0	0	0	1.0376	0.46	Biclonal	60	70	epiAneufinder	4893	0
18	NA	0	0	4893	4610	0.4851	0	0	0	1.0376	0.46	Biclonal	60	80	epiAneufinder	4893	0
18	NA	0	0	4893	4610	0.4851	0	0	0	1.0376	0.46	Biclonal	60	90	epiAneufinder	4893	0
18	NA	0	0	4893	4610	0.4851	0	0	0	1.0376	0.46	Biclonal	60	100	epiAneufinder	4893	0
19	NA	74	6	4819	4604	0.4923	0.925	0.0151	0.0298	1.0234	4.1	Biclonal	60	10	epiAneufinder	4893	80
19	NA	19	1	4874	4609	0.487	0.95	0.0039	0.0077	1.0362	1.56	Biclonal	60	20	epiAneufinder	4893	20
19	NA	5	0	4888	4610	0.4856	1	0.001	0.002	1.0376	0.46	Biclonal	60	30	epiAneufinder	4893	5
19	NA	0	0	4893	4610	0.4851	0	0	0	1.0378	0.46	Biclonal	60	40	epiAneufinder	4893	0
19	NA	0	0	4893	4610	0.4851	0	0	0	1.0378	0.46	Biclonal	60	50	epiAneufinder	4893	0
19	NA	0	0	4893	4610	0.4851	0	0	0	1.0378	0.46	Biclonal	60	60	epiAneufinder	4893	0
19	NA	0	0	4893	4610	0.4851	0	0	0	1.0378	0.46	Biclonal	60	70	epiAneufinder	4893	0
19	NA	0	0	4893	4610	0.4851	0	0	0	1.0378	0.46	Biclonal	60	80	epiAneufinder	4893	0
19	NA	0	0	4893	4610	0.4851	0	0	0	1.0378	0.46	Biclonal	60	90	epiAneufinder	4893	0
19	NA	0	0	4893	4610	0.4851	0	0	0	1.0378	0.46	Biclonal	60	100	epiAneufinder	4893	0
20	NA	60	5	4833	4605	0.4909	0.9231	0.0123	0.0242	1.0285	6.68	Biclonal	60	10	epiAneufinder	4893	65
20	NA	19	0	4874	4610	0.4871	1	0.0039	0.0077	1.0361	1.23	Biclonal	60	20	epiAneufinder	4893	19
20	NA	3	0	4890	4610	0.4854	1	6e-04	0.0012	1.0376	0.46	Biclonal	60	30	epiAneufinder	4893	3
20	NA	0	0	4893	4610	0.4851	0	0	0	1.0377	0.46	Biclonal	60	40	epiAneufinder	4893	0
20	NA	0	0	4893	4610	0.4851	0	0	0	1.0377	0.46	Biclonal	60	50	epiAneufinder	4893	0
20	NA	0	0	4893	4610	0.4851	0	0	0	1.0377	0.46	Biclonal	60	60	epiAneufinder	4893	0
20	NA	0	0	4893	4610	0.4851	0	0	0	1.0377	0.46	Biclonal	60	70	epiAneufinder	4893	0
20	NA	0	0	4893	4610	0.4851	0	0	0	1.0377	0.46	Biclonal	60	80	epiAneufinder	4893	0
20	NA	0	0	4893	4610	0.4851	0	0	0	1.0377	0.46	Biclonal	60	90	epiAneufinder	4893	0
20	NA	0	0	4893	4610	0.4851	0	0	0	1.0377	0.46	Biclonal	60	100	epiAneufinder	4893	0
21	NA	48	5	4845	4605	0.4896	0.9057	0.0098	0.0194	1.0062	3.32	Triclonal	60	10	epiAneufinder	4893	53
21	NA	27	0	4866	4610	0.488	1	0.0055	0.011	1.0078	1.22	Triclonal	60	20	epiAneufinder	4893	27
21	NA	0	0	4893	4610	0.4851	0	0	0	1.0104	0.43	Triclonal	60	30	epiAneufinder	4893	0
21	NA	0	0	4893	4610	0.4851	0	0	0	1.0104	0.43	Triclonal	60	40	epiAneufinder	4893	0
21	NA	0	0	4893	4610	0.4851	0	0	0	1.0104	0.43	Triclonal	60	50	epiAneufinder	4893	0
21	NA	0	0	4893	4610	0.4851	0	0	0	1.0104	0.43	Triclonal	60	60	epiAneufinder	4893	0
21	NA	0	0	4893	4610	0.4851	0	0	0	1.0104	0.43	Triclonal	60	70	epiAneufinder	4893	0
21	NA	0	0	4893	4610	0.4851	0	0	0	1.0104	0.43	Triclonal	60	80	epiAneufinder	4893	0
21	NA	0	0	4893	4610	0.4851	0	0	0	1.0104	0.43	Triclonal	60	90	epiAneufinder	4893	0
21	NA	0	0	4893	4610	0.4851	0	0	0	1.0104	0.43	Triclonal	60	100	epiAneufinder	4893	0
22	NA	47	5	4846	4605	0.4895	0.9038	0.0096	0.019	1.0068	3.35	Triclonal	60	10	epiAneufinder	4893	52
22	NA	19	0	4874	4610	0.4871	1	0.0039	0.0077	1.0103	1.22	Triclonal	60	20	epiAneufinder	4893	19
22	NA	3	0	4890	4610	0.4854	1	6e-04	0.0012	1.0115	0.49	Triclonal	60	30	epiAneufinder	4893	3
22	NA	0	0	4893	4610	0.4851	0	0	0	1.0116	0.43	Triclonal	60	40	epiAneufinder	4893	0
22	NA	0	0	4893	4610	0.4851	0	0	0	1.0116	0.43	Triclonal	60	50	epiAneufinder	4893	0
22	NA	0	0	4893	4610	0.4851	0	0	0	1.0116	0.43	Triclonal	60	60	epiAneufinder	4893	0
22	NA	0	0	4893	4610	0.4851	0	0	0	1.0116	0.43	Triclonal	60	70	epiAneufinder	4893	0
22	NA	0	0	4893	4610	0.4851	0	0	0	1.0116	0.43	Triclonal	60	80	epiAneufinder	4893	0
22	NA	0	0	4893	4610	0.4851	0	0	0	1.0116	0.43	Triclonal	60	90	epiAneufinder	4893	0
22	NA	0	0	4893	4610	0.4851	0	0	0	1.0116	0.43	Triclonal	60	100	epiAneufinder	4893	0
23	NA	56	5	4837	4605	0.4905	0.918	0.0114	0.0226	1.0039	3.35	Triclonal	60	10	epiAneufinder	4893	61
23	NA	22	0	4871	4610	0.4874	1	0.0045	0.009	1.0089	1.23	Triclonal	60	20	epiAneufinder	4893	22
23	NA	0	0	4893	4610	0.4851	0	0	0	1.0108	0.43	Triclonal	60	30	epiAneufinder	4893	0
23	NA	0	0	4893	4610	0.4851	0	0	0	1.0108	0.43	Triclonal	60	40	epiAneufinder	4893	0
23	NA	0	0	4893	4610	0.4851	0	0	0	1.0108	0.43	Triclonal	60	50	epiAneufinder	4893	0
23	NA	0	0	4893	4610	0.4851	0	0	0	1.0108	0.43	Triclonal	60	60	epiAneufinder	4893	0
23	NA	0	0	4893	4610	0.4851	0	0	0	1.0108	0.43	Triclonal	60	70	epiAneufinder	4893	0
23	NA	0	0	4893	4610	0.4851	0	0	0	1.0108	0.43	Triclonal	60	80	epiAneufinder	4893	0
23	NA	0	0	4893	4610	0.4851	0	0	0	1.0108	0.43	Triclonal	60	90	epiAneufinder	4893	0
23	NA	0	0	4893	4610	0.4851	0	0	0	1.0108	0.43	Triclonal	60	100	epiAneufinder	4893	0
24	NA	51	6	4842	4604	0.4898	0.8947	0.0104	0.0206	1.0061	3.46	Triclonal	60	10	epiAneufinder	4893	57
24	NA	29	0	4864	4610	0.4882	1	0.0059	0.0118	1.0084	1.22	Triclonal	60	20	epiAneufinder	4893	29
24	NA	11	0	4882	4610	0.4863	1	0.0022	0.0045	1.0107	0.49	Triclonal	60	30	epiAneufinder	4893	11
24	NA	0	0	4893	4610	0.4851	0	0	0	1.0113	0.43	Triclonal	60	40	epiAneufinder	4893	0
24	NA	0	0	4893	4610	0.4851	0	0	0	1.0113	0.43	Triclonal	60	50	epiAneufinder	4893	0
24	NA	0	0	4893	4610	0.4851	0	0	0	1.0113	0.43	Triclonal	60	60	epiAneufinder	4893	0
24	NA	0	0	4893	4610	0.4851	0	0	0	1.0113	0.43	Triclonal	60	70	epiAneufinder	4893	0
24	NA	0	0	4893	4610	0.4851	0	0	0	1.0113	0.43	Triclonal	60	80	epiAneufinder	4893	0
24	NA	0	0	4893	4610	0.4851	0	0	0	1.0113	0.43	Triclonal	60	90	epiAneufinder	4893	0
24	NA	0	0	4893	4610	0.4851	0	0	0	1.0113	0.43	Triclonal	60	100	epiAneufinder	4893	0
25	NA	55	7	4838	4603	0.4902	0.8871	0.0112	0.0222	1.0049	6.73	Triclonal	60	10	epiAneufinder	4893	62
25	NA	28	0	4865	4610	0.4881	1	0.0057	0.0114	1.0075	1.22	Triclonal	60	20	epiAneufinder	4893	28
25	NA	0	0	4893	4610	0.4851	0	0	0	1.0103	0.43	Triclonal	60	30	epiAneufinder	4893	0
25	NA	0	0	4893	4610	0.4851	0	0	0	1.0103	0.43	Triclonal	60	40	epiAneufinder	4893	0
25	NA	0	0	4893	4610	0.4851	0	0	0	1.0103	0.43	Triclonal	60	50	epiAneufinder	4893	0
25	NA	0	0	4893	4610	0.4851	0	0	0	1.0103	0.43	Triclonal	60	60	epiAneufinder	4893	0
25	NA	0	0	4893	4610	0.4851	0	0	0	1.0103	0.43	Triclonal	60	70	epiAneufinder	4893	0
25	NA	0	0	4893	4610	0.4851	0	0	0	1.0103	0.43	Triclonal	60	80	epiAneufinder	4893	0
25	NA	0	0	4893	4610	0.4851	0	0	0	1.0103	0.43	Triclonal	60	90	epiAneufinder	4893	0
25	NA	0	0	4893	4610	0.4851	0	0	0	1.0103	0.43	Triclonal	60	100	epiAneufinder	4893	0
26	NA	76	5	4817	4605	0.4926	0.9383	0.0155	0.0306	0.9985	3.56	Triclonal	60	10	epiAneufinder	4893	81
26	NA	25	0	4868	4610	0.4877	1	0.0051	0.0102	1.009	1.56	Triclonal	60	20	epiAneufinder	4893	25
26	NA	7	0	4886	4610	0.4858	1	0.0014	0.0029	1.0106	0.42	Triclonal	60	30	epiAneufinder	4893	7
26	NA	0	0	4893	4610	0.4851	0	0	0	1.011	0.43	Triclonal	60	40	epiAneufinder	4893	0
26	NA	0	0	4893	4610	0.4851	0	0	0	1.011	0.43	Triclonal	60	50	epiAneufinder	4893	0
26	NA	0	0	4893	4610	0.4851	0	0	0	1.011	0.43	Triclonal	60	60	epiAneufinder	4893	0
26	NA	0	0	4893	4610	0.4851	0	0	0	1.011	0.43	Triclonal	60	70	epiAneufinder	4893	0
26	NA	0	0	4893	4610	0.4851	0	0	0	1.011	0.43	Triclonal	60	80	epiAneufinder	4893	0
26	NA	0	0	4893	4610	0.4851	0	0	0	1.011	0.43	Triclonal	60	90	epiAneufinder	4893	0
26	NA	0	0	4893	4610	0.4851	0	0	0	1.011	0.43	Triclonal	60	100	epiAneufinder	4893	0
27	NA	59	6	4834	4604	0.4907	0.9077	0.0121	0.0238	1.0035	8.48	Triclonal	60	10	epiAneufinder	4893	65
27	NA	20	0	4873	4610	0.4872	1	0.0041	0.0081	1.0085	1.22	Triclonal	60	20	epiAneufinder	4893	20
27	NA	0	0	4893	4610	0.4851	0	0	0	1.0102	0.43	Triclonal	60	30	epiAneufinder	4893	0
27	NA	0	0	4893	4610	0.4851	0	0	0	1.0102	0.43	Triclonal	60	40	epiAneufinder	4893	0
27	NA	0	0	4893	4610	0.4851	0	0	0	1.0102	0.43	Triclonal	60	50	epiAneufinder	4893	0
27	NA	0	0	4893	4610	0.4851	0	0	0	1.0102	0.43	Triclonal	60	60	epiAneufinder	4893	0
27	NA	0	0	4893	4610	0.4851	0	0	0	1.0102	0.43	Triclonal	60	70	epiAneufinder	4893	0
27	NA	0	0	4893	4610	0.4851	0	0	0	1.0102	0.43	Triclonal	60	80	epiAneufinder	4893	0
27	NA	0	0	4893	4610	0.4851	0	0	0	1.0102	0.43	Triclonal	60	90	epiAneufinder	4893	0
27	NA	0	0	4893	4610	0.4851	0	0	0	1.0102	0.43	Triclonal	60	100	epiAneufinder	4893	0
28	NA	76	5	4817	4605	0.4926	0.9383	0.0155	0.0306	0.9987	3.56	Triclonal	60	10	epiAneufinder	4893	81
28	NA	21	0	4872	4610	0.4873	1	0.0043	0.0085	1.0096	1.56	Triclonal	60	20	epiAneufinder	4893	21
28	NA	4	0	4889	4610	0.4855	1	8e-04	0.0016	1.0108	0.49	Triclonal	60	30	epiAneufinder	4893	4
28	NA	0	0	4893	4610	0.4851	0	0	0	1.011	0.43	Triclonal	60	40	epiAneufinder	4893	0
28	NA	0	0	4893	4610	0.4851	0	0	0	1.011	0.43	Triclonal	60	50	epiAneufinder	4893	0
28	NA	0	0	4893	4610	0.4851	0	0	0	1.011	0.43	Triclonal	60	60	epiAneufinder	4893	0
28	NA	0	0	4893	4610	0.4851	0	0	0	1.011	0.43	Triclonal	60	70	epiAneufinder	4893	0
28	NA	0	0	4893	4610	0.4851	0	0	0	1.011	0.43	Triclonal	60	80	epiAneufinder	4893	0
28	NA	0	0	4893	4610	0.4851	0	0	0	1.011	0.43	Triclonal	60	90	epiAneufinder	4893	0
28	NA	0	0	4893	4610	0.4851	0	0	0	1.011	0.43	Triclonal	60	100	epiAneufinder	4893	0
29	NA	53	5	4840	4605	0.4902	0.9138	0.0108	0.0214	1.0066	4.1	Triclonal	60	10	epiAneufinder	4893	58
29	NA	20	0	4873	4610	0.4872	1	0.0041	0.0081	1.011	1.22	Triclonal	60	20	epiAneufinder	4893	20
29	NA	9	0	4884	4610	0.4861	1	0.0018	0.0037	1.0119	0.49	Triclonal	60	30	epiAneufinder	4893	9
29	NA	0	0	4893	4610	0.4851	0	0	0	1.0124	0.43	Triclonal	60	40	epiAneufinder	4893	0
29	NA	0	0	4893	4610	0.4851	0	0	0	1.0124	0.43	Triclonal	60	50	epiAneufinder	4893	0
29	NA	0	0	4893	4610	0.4851	0	0	0	1.0124	0.43	Triclonal	60	60	epiAneufinder	4893	0
29	NA	0	0	4893	4610	0.4851	0	0	0	1.0124	0.43	Triclonal	60	70	epiAneufinder	4893	0
29	NA	0	0	4893	4610	0.4851	0	0	0	1.0124	0.43	Triclonal	60	80	epiAneufinder	4893	0
29	NA	0	0	4893	4610	0.4851	0	0	0	1.0124	0.43	Triclonal	60	90	epiAneufinder	4893	0
29	NA	0	0	4893	4610	0.4851	0	0	0	1.0124	0.43	Triclonal	60	100	epiAneufinder	4893	0
30	NA	74	5	4819	4605	0.4924	0.9367	0.0151	0.0298	0.9998	4.65	Triclonal	60	10	epiAneufinder	4893	79
30	NA	22	0	4871	4610	0.4874	1	0.0045	0.009	1.0098	1.22	Triclonal	60	20	epiAneufinder	4893	22
30	NA	9	0	4884	4610	0.4861	1	0.0018	0.0037	1.0111	0.49	Triclonal	60	30	epiAneufinder	4893	9
30	NA	0	0	4893	4610	0.4851	0	0	0	1.0116	0.43	Triclonal	60	40	epiAneufinder	4893	0
30	NA	0	0	4893	4610	0.4851	0	0	0	1.0116	0.43	Triclonal	60	50	epiAneufinder	4893	0
30	NA	0	0	4893	4610	0.4851	0	0	0	1.0116	0.43	Triclonal	60	60	epiAneufinder	4893	0
30	NA	0	0	4893	4610	0.4851	0	0	0	1.0116	0.43	Triclonal	60	70	epiAneufinder	4893	0
30	NA	0	0	4893	4610	0.4851	0	0	0	1.0116	0.43	Triclonal	60	80	epiAneufinder	4893	0
30	NA	0	0	4893	4610	0.4851	0	0	0	1.0116	0.43	Triclonal	60	90	epiAneufinder	4893	0
30	NA	0	0	4893	4610	0.4851	0	0	0	1.0116	0.43	Triclonal	60	100	epiAneufinder	4893	0
31	NA	52	5	4841	4605	0.4901	0.9123	0.0106	0.021	1.0467	1.7	Tetraclonal	60	10	epiAneufinder	4893	57
31	NA	26	0	4867	4610	0.4878	1	0.0053	0.0106	1.0499	1.03	Tetraclonal	60	20	epiAneufinder	4893	26
31	NA	0	0	4893	4610	0.4851	0	0	0	1.0523	0.43	Tetraclonal	60	30	epiAneufinder	4893	0
31	NA	0	0	4893	4610	0.4851	0	0	0	1.0523	0.43	Tetraclonal	60	40	epiAneufinder	4893	0
31	NA	0	0	4893	4610	0.4851	0	0	0	1.0523	0.43	Tetraclonal	60	50	epiAneufinder	4893	0
31	NA	0	0	4893	4610	0.4851	0	0	0	1.0523	0.43	Tetraclonal	60	60	epiAneufinder	4893	0
31	NA	0	0	4893	4610	0.4851	0	0	0	1.0523	0.43	Tetraclonal	60	70	epiAneufinder	4893	0
31	NA	0	0	4893	4610	0.4851	0	0	0	1.0523	0.43	Tetraclonal	60	80	epiAneufinder	4893	0
31	NA	0	0	4893	4610	0.4851	0	0	0	1.0523	0.43	Tetraclonal	60	90	epiAneufinder	4893	0
31	NA	0	0	4893	4610	0.4851	0	0	0	1.0523	0.43	Tetraclonal	60	100	epiAneufinder	4893	0
32	NA	50	5	4843	4605	0.4898	0.9091	0.0102	0.0202	1.0483	1.7	Tetraclonal	60	10	epiAneufinder	4893	55
32	NA	17	0	4876	4610	0.4869	1	0.0035	0.0069	1.0517	0.73	Tetraclonal	60	20	epiAneufinder	4893	17
32	NA	2	0	4891	4610	0.4853	1	4e-04	8e-04	1.053	0.5	Tetraclonal	60	30	epiAneufinder	4893	2
32	NA	0	0	4893	4610	0.4851	0	0	0	1.0531	0.43	Tetraclonal	60	40	epiAneufinder	4893	0
32	NA	0	0	4893	4610	0.4851	0	0	0	1.0531	0.43	Tetraclonal	60	50	epiAneufinder	4893	0
32	NA	0	0	4893	4610	0.4851	0	0	0	1.0531	0.43	Tetraclonal	60	60	epiAneufinder	4893	0
32	NA	0	0	4893	4610	0.4851	0	0	0	1.0531	0.43	Tetraclonal	60	70	epiAneufinder	4893	0
32	NA	0	0	4893	4610	0.4851	0	0	0	1.0531	0.43	Tetraclonal	60	80	epiAneufinder	4893	0
32	NA	0	0	4893	4610	0.4851	0	0	0	1.0531	0.43	Tetraclonal	60	90	epiAneufinder	4893	0
32	NA	0	0	4893	4610	0.4851	0	0	0	1.0531	0.43	Tetraclonal	60	100	epiAneufinder	4893	0
33	NA	50	6	4843	4604	0.4897	0.8929	0.0102	0.0202	1.0476	1.7	Tetraclonal	60	10	epiAneufinder	4893	56
33	NA	21	0	4872	4610	0.4873	1	0.0043	0.0085	1.0517	0.89	Tetraclonal	60	20	epiAneufinder	4893	21
33	NA	0	0	4893	4610	0.4851	0	0	0	1.0532	0.43	Tetraclonal	60	30	epiAneufinder	4893	0
33	NA	0	0	4893	4610	0.4851	0	0	0	1.0532	0.43	Tetraclonal	60	40	epiAneufinder	4893	0
33	NA	0	0	4893	4610	0.4851	0	0	0	1.0532	0.43	Tetraclonal	60	50	epiAneufinder	4893	0
33	NA	0	0	4893	4610	0.4851	0	0	0	1.0532	0.43	Tetraclonal	60	60	epiAneufinder	4893	0
33	NA	0	0	4893	4610	0.4851	0	0	0	1.0532	0.43	Tetraclonal	60	70	epiAneufinder	4893	0
33	NA	0	0	4893	4610	0.4851	0	0	0	1.0532	0.43	Tetraclonal	60	80	epiAneufinder	4893	0
33	NA	0	0	4893	4610	0.4851	0	0	0	1.0532	0.43	Tetraclonal	60	90	epiAneufinder	4893	0
33	NA	0	0	4893	4610	0.4851	0	0	0	1.0532	0.43	Tetraclonal	60	100	epiAneufinder	4893	0
34	NA	74	5	4819	4605	0.4924	0.9367	0.0151	0.0298	1.0397	1.79	Tetraclonal	60	10	epiAneufinder	4893	79
34	NA	27	0	4866	4610	0.488	1	0.0055	0.011	1.0504	0.73	Tetraclonal	60	20	epiAneufinder	4893	27
34	NA	4	0	4889	4610	0.4855	1	8e-04	0.0016	1.0528	0.69	Tetraclonal	60	30	epiAneufinder	4893	4
34	NA	0	0	4893	4610	0.4851	0	0	0	1.0531	0.43	Tetraclonal	60	40	epiAneufinder	4893	0
34	NA	0	0	4893	4610	0.4851	0	0	0	1.0531	0.43	Tetraclonal	60	50	epiAneufinder	4893	0
34	NA	0	0	4893	4610	0.4851	0	0	0	1.0531	0.43	Tetraclonal	60	60	epiAneufinder	4893	0
34	NA	0	0	4893	4610	0.4851	0	0	0	1.0531	0.43	Tetraclonal	60	70	epiAneufinder	4893	0
34	NA	0	0	4893	4610	0.4851	0	0	0	1.0531	0.43	Tetraclonal	60	80	epiAneufinder	4893	0
34	NA	0	0	4893	4610	0.4851	0	0	0	1.0531	0.43	Tetraclonal	60	90	epiAneufinder	4893	0
34	NA	0	0	4893	4610	0.4851	0	0	0	1.0531	0.43	Tetraclonal	60	100	epiAneufinder	4893	0
35	NA	76	5	4817	4605	0.4926	0.9383	0.0155	0.0306	1.0399	1.89	Tetraclonal	60	10	epiAneufinder	4893	81
35	NA	25	0	4868	4610	0.4877	1	0.0051	0.0102	1.0504	0.73	Tetraclonal	60	20	epiAneufinder	4893	25
35	NA	2	0	4891	4610	0.4853	1	4e-04	8e-04	1.0528	0.5	Tetraclonal	60	30	epiAneufinder	4893	2
35	NA	0	0	4893	4610	0.4851	0	0	0	1.053	0.43	Tetraclonal	60	40	epiAneufinder	4893	0
35	NA	0	0	4893	4610	0.4851	0	0	0	1.053	0.43	Tetraclonal	60	50	epiAneufinder	4893	0
35	NA	0	0	4893	4610	0.4851	0	0	0	1.053	0.43	Tetraclonal	60	60	epiAneufinder	4893	0
35	NA	0	0	4893	4610	0.4851	0	0	0	1.053	0.43	Tetraclonal	60	70	epiAneufinder	4893	0
35	NA	0	0	4893	4610	0.4851	0	0	0	1.053	0.43	Tetraclonal	60	80	epiAneufinder	4893	0
35	NA	0	0	4893	4610	0.4851	0	0	0	1.053	0.43	Tetraclonal	60	90	epiAneufinder	4893	0
35	NA	0	0	4893	4610	0.4851	0	0	0	1.053	0.43	Tetraclonal	60	100	epiAneufinder	4893	0
36	NA	50	6	4843	4604	0.4897	0.8929	0.0102	0.0202	1.0474	1.7	Tetraclonal	60	10	epiAneufinder	4893	56
36	NA	24	0	4869	4610	0.4876	1	0.0049	0.0098	1.0507	0.74	Tetraclonal	60	20	epiAneufinder	4893	24
36	NA	2	0	4891	4610	0.4853	1	4e-04	8e-04	1.0531	0.5	Tetraclonal	60	30	epiAneufinder	4893	2
36	NA	0	0	4893	4610	0.4851	0	0	0	1.0533	0.43	Tetraclonal	60	40	epiAneufinder	4893	0
36	NA	0	0	4893	4610	0.4851	0	0	0	1.0533	0.43	Tetraclonal	60	50	epiAneufinder	4893	0
36	NA	0	0	4893	4610	0.4851	0	0	0	1.0533	0.43	Tetraclonal	60	60	epiAneufinder	4893	0
36	NA	0	0	4893	4610	0.4851	0	0	0	1.0533	0.43	Tetraclonal	60	70	epiAneufinder	4893	0
36	NA	0	0	4893	4610	0.4851	0	0	0	1.0533	0.43	Tetraclonal	60	80	epiAneufinder	4893	0
36	NA	0	0	4893	4610	0.4851	0	0	0	1.0533	0.43	Tetraclonal	60	90	epiAneufinder	4893	0
36	NA	0	0	4893	4610	0.4851	0	0	0	1.0533	0.43	Tetraclonal	60	100	epiAneufinder	4893	0
37	NA	80	6	4813	4604	0.4929	0.9302	0.0163	0.0321	1.0392	3.56	Tetraclonal	60	10	epiAneufinder	4893	86
37	NA	30	0	4863	4610	0.4883	1	0.0061	0.0122	1.0497	0.89	Tetraclonal	60	20	epiAneufinder	4893	30
37	NA	3	0	4890	4610	0.4854	1	6e-04	0.0012	1.0524	0.5	Tetraclonal	60	30	epiAneufinder	4893	3
37	NA	0	0	4893	4610	0.4851	0	0	0	1.0527	0.43	Tetraclonal	60	40	epiAneufinder	4893	0
37	NA	0	0	4893	4610	0.4851	0	0	0	1.0527	0.43	Tetraclonal	60	50	epiAneufinder	4893	0
37	NA	0	0	4893	4610	0.4851	0	0	0	1.0527	0.43	Tetraclonal	60	60	epiAneufinder	4893	0
37	NA	0	0	4893	4610	0.4851	0	0	0	1.0527	0.43	Tetraclonal	60	70	epiAneufinder	4893	0
37	NA	0	0	4893	4610	0.4851	0	0	0	1.0527	0.43	Tetraclonal	60	80	epiAneufinder	4893	0
37	NA	0	0	4893	4610	0.4851	0	0	0	1.0527	0.43	Tetraclonal	60	90	epiAneufinder	4893	0
37	NA	0	0	4893	4610	0.4851	0	0	0	1.0527	0.43	Tetraclonal	60	100	epiAneufinder	4893	0
38	NA	77	5	4816	4605	0.4927	0.939	0.0157	0.031	1.0391	1.7	Tetraclonal	60	10	epiAneufinder	4893	82
38	NA	21	0	4872	4610	0.4873	1	0.0043	0.0085	1.0515	0.73	Tetraclonal	60	20	epiAneufinder	4893	21
38	NA	2	0	4891	4610	0.4853	1	4e-04	8e-04	1.0532	0.5	Tetraclonal	60	30	epiAneufinder	4893	2
38	NA	0	0	4893	4610	0.4851	0	0	0	1.0535	0.43	Tetraclonal	60	40	epiAneufinder	4893	0
38	NA	0	0	4893	4610	0.4851	0	0	0	1.0535	0.43	Tetraclonal	60	50	epiAneufinder	4893	0
38	NA	0	0	4893	4610	0.4851	0	0	0	1.0535	0.43	Tetraclonal	60	60	epiAneufinder	4893	0
38	NA	0	0	4893	4610	0.4851	0	0	0	1.0535	0.43	Tetraclonal	60	70	epiAneufinder	4893	0
38	NA	0	0	4893	4610	0.4851	0	0	0	1.0535	0.43	Tetraclonal	60	80	epiAneufinder	4893	0
38	NA	0	0	4893	4610	0.4851	0	0	0	1.0535	0.43	Tetraclonal	60	90	epiAneufinder	4893	0
38	NA	0	0	4893	4610	0.4851	0	0	0	1.0535	0.43	Tetraclonal	60	100	epiAneufinder	4893	0
39	NA	51	5	4842	4605	0.49	0.9107	0.0104	0.0206	1.0477	1.47	Tetraclonal	60	10	epiAneufinder	4893	56
39	NA	23	0	4870	4610	0.4875	1	0.0047	0.0094	1.0517	0.73	Tetraclonal	60	20	epiAneufinder	4893	23
39	NA	9	0	4884	4610	0.4861	1	0.0018	0.0037	1.0531	0.49	Tetraclonal	60	30	epiAneufinder	4893	9
39	NA	0	0	4893	4610	0.4851	0	0	0	1.0537	0.43	Tetraclonal	60	40	epiAneufinder	4893	0
39	NA	0	0	4893	4610	0.4851	0	0	0	1.0537	0.43	Tetraclonal	60	50	epiAneufinder	4893	0
39	NA	0	0	4893	4610	0.4851	0	0	0	1.0537	0.43	Tetraclonal	60	60	epiAneufinder	4893	0
39	NA	0	0	4893	4610	0.4851	0	0	0	1.0537	0.43	Tetraclonal	60	70	epiAneufinder	4893	0
39	NA	0	0	4893	4610	0.4851	0	0	0	1.0537	0.43	Tetraclonal	60	80	epiAneufinder	4893	0
39	NA	0	0	4893	4610	0.4851	0	0	0	1.0537	0.43	Tetraclonal	60	90	epiAneufinder	4893	0
39	NA	0	0	4893	4610	0.4851	0	0	0	1.0537	0.43	Tetraclonal	60	100	epiAneufinder	4893	0
40	NA	52	5	4841	4605	0.4901	0.9123	0.0106	0.021	1.0475	1.7	Tetraclonal	60	10	epiAneufinder	4893	57
40	NA	22	0	4871	4610	0.4874	1	0.0045	0.009	1.0518	0.74	Tetraclonal	60	20	epiAneufinder	4893	22
40	NA	4	0	4889	4610	0.4855	1	8e-04	0.0016	1.0534	0.49	Tetraclonal	60	30	epiAneufinder	4893	4
40	NA	0	0	4893	4610	0.4851	0	0	0	1.0537	0.43	Tetraclonal	60	40	epiAneufinder	4893	0
40	NA	0	0	4893	4610	0.4851	0	0	0	1.0537	0.43	Tetraclonal	60	50	epiAneufinder	4893	0
40	NA	0	0	4893	4610	0.4851	0	0	0	1.0537	0.43	Tetraclonal	60	60	epiAneufinder	4893	0
40	NA	0	0	4893	4610	0.4851	0	0	0	1.0537	0.43	Tetraclonal	60	70	epiAneufinder	4893	0
40	NA	0	0	4893	4610	0.4851	0	0	0	1.0537	0.43	Tetraclonal	60	80	epiAneufinder	4893	0
40	NA	0	0	4893	4610	0.4851	0	0	0	1.0537	0.43	Tetraclonal	60	90	epiAneufinder	4893	0
40	NA	0	0	4893	4610	0.4851	0	0	0	1.0537	0.43	Tetraclonal	60	100	epiAneufinder	4893	0
1	NA	1744	1562	215	5885	0.8111	0.5275	0.8903	0.6625	0.782	17.43	Monoclonal	30	10	Copy-scAT	1959	3306
1	NA	1744	1562	215	5885	0.8111	0.5275	0.8903	0.6625	0.782	17.43	Monoclonal	30	20	Copy-scAT	1959	3306
1	NA	1744	1562	215	5885	0.8111	0.5275	0.8903	0.6625	0.782	17.43	Monoclonal	30	30	Copy-scAT	1959	3306
1	NA	1371	967	588	6480	0.8347	0.5864	0.6998	0.6381	0.7406	13.41	Monoclonal	30	40	Copy-scAT	1959	2338
1	NA	546	797	1413	6650	0.765	0.4066	0.2787	0.3307	0.857	13.38	Monoclonal	30	50	Copy-scAT	1959	1343
1	NA	546	486	1413	6961	0.7981	0.5291	0.2787	0.3651	0.8038	6.83	Monoclonal	30	60	Copy-scAT	1959	1032
1	NA	446	0	1513	7447	0.8391	1	0.2277	0.3709	0.7325	13.38	Monoclonal	30	70	Copy-scAT	1959	446
1	NA	446	0	1513	7447	0.8391	1	0.2277	0.3709	0.7325	13.38	Monoclonal	30	80	Copy-scAT	1959	446
1	NA	446	0	1513	7447	0.8391	1	0.2277	0.3709	0.7325	13.38	Monoclonal	30	90	Copy-scAT	1959	446
1	NA	446	0	1513	7447	0.8391	1	0.2277	0.3709	0.7325	13.38	Monoclonal	30	100	Copy-scAT	1959	446
2	NA	1576	1204	383	6243	0.8313	0.5669	0.8045	0.6651	0.7742	17.43	Monoclonal	30	10	Copy-scAT	1959	2780
2	NA	1576	1204	383	6243	0.8313	0.5669	0.8045	0.6651	0.7742	17.43	Monoclonal	30	20	Copy-scAT	1959	2780
2	NA	1576	1204	383	6243	0.8313	0.5669	0.8045	0.6651	0.7742	17.43	Monoclonal	30	30	Copy-scAT	1959	2780
2	NA	1445	902	514	6545	0.8495	0.6157	0.7376	0.6712	0.7364	17.43	Monoclonal	30	40	Copy-scAT	1959	2347
2	NA	546	525	1413	6922	0.794	0.5098	0.2787	0.3604	0.8465	13.38	Monoclonal	30	50	Copy-scAT	1959	1071
2	NA	546	375	1413	7072	0.8099	0.5928	0.2787	0.3792	0.8164	9.39	Monoclonal	30	60	Copy-scAT	1959	921
2	NA	495	75	1464	7372	0.8364	0.8684	0.2527	0.3915	0.7637	9.39	Monoclonal	30	70	Copy-scAT	1959	570
2	NA	495	75	1464	7372	0.8364	0.8684	0.2527	0.3915	0.7637	9.39	Monoclonal	30	80	Copy-scAT	1959	570
2	NA	446	0	1513	7447	0.8391	1	0.2277	0.3709	0.758	13.38	Monoclonal	30	90	Copy-scAT	1959	446
2	NA	446	0	1513	7447	0.8391	1	0.2277	0.3709	0.758	13.38	Monoclonal	30	100	Copy-scAT	1959	446
3	NA	1576	1054	383	6393	0.8472	0.5992	0.8045	0.6869	0.7604	17.43	Monoclonal	30	10	Copy-scAT	1959	2630
3	NA	1576	1054	383	6393	0.8472	0.5992	0.8045	0.6869	0.7604	17.43	Monoclonal	30	20	Copy-scAT	1959	2630
3	NA	1576	1054	383	6393	0.8472	0.5992	0.8045	0.6869	0.7604	17.43	Monoclonal	30	30	Copy-scAT	1959	2630
3	NA	1445	752	514	6695	0.8654	0.6577	0.7376	0.6954	0.7198	17.43	Monoclonal	30	40	Copy-scAT	1959	2197
3	NA	546	375	1413	7072	0.8099	0.5928	0.2787	0.3792	0.8376	9.39	Monoclonal	30	50	Copy-scAT	1959	921
3	NA	546	322	1413	7125	0.8155	0.629	0.2787	0.3863	0.8264	13.38	Monoclonal	30	60	Copy-scAT	1959	868
3	NA	495	75	1464	7372	0.8364	0.8684	0.2527	0.3915	0.7836	9.39	Monoclonal	30	70	Copy-scAT	1959	570
3	NA	495	75	1464	7372	0.8364	0.8684	0.2527	0.3915	0.7836	9.39	Monoclonal	30	80	Copy-scAT	1959	570
3	NA	446	0	1513	7447	0.8391	1	0.2277	0.3709	0.7778	13.38	Monoclonal	30	90	Copy-scAT	1959	446
3	NA	0	0	1959	7447	0.7917	0	0	0	1.0129	17.38	Monoclonal	30	100	Copy-scAT	1959	0
4	NA	1842	1451	117	5996	0.8333	0.5594	0.9403	0.7014	0.755	17.43	Monoclonal	30	10	Copy-scAT	1959	3293
4	NA	1842	1451	117	5996	0.8333	0.5594	0.9403	0.7014	0.755	17.43	Monoclonal	30	20	Copy-scAT	1959	3293
4	NA	1711	1149	248	6298	0.8515	0.5983	0.8734	0.7101	0.7211	17.43	Monoclonal	30	30	Copy-scAT	1959	2860
4	NA	1371	695	588	6752	0.8636	0.6636	0.6998	0.6812	0.6975	13.41	Monoclonal	30	40	Copy-scAT	1959	2066
4	NA	546	525	1413	6922	0.794	0.5098	0.2787	0.3604	0.8238	13.38	Monoclonal	30	50	Copy-scAT	1959	1071
4	NA	495	75	1464	7372	0.8364	0.8684	0.2527	0.3915	0.7494	9.39	Monoclonal	30	60	Copy-scAT	1959	570
4	NA	495	75	1464	7372	0.8364	0.8684	0.2527	0.3915	0.7494	9.39	Monoclonal	30	70	Copy-scAT	1959	570
4	NA	495	75	1464	7372	0.8364	0.8684	0.2527	0.3915	0.7494	9.39	Monoclonal	30	80	Copy-scAT	1959	570
4	NA	446	0	1513	7447	0.8391	1	0.2277	0.3709	0.7443	13.38	Monoclonal	30	90	Copy-scAT	1959	446
4	NA	0	0	1959	7447	0.7917	0	0	0	0.9515	17.38	Monoclonal	30	100	Copy-scAT	1959	0
5	NA	1744	1533	215	5914	0.8142	0.5322	0.8903	0.6662	0.7799	13.41	Monoclonal	30	10	Copy-scAT	1959	3277
5	NA	1744	1533	215	5914	0.8142	0.5322	0.8903	0.6662	0.7799	13.41	Monoclonal	30	20	Copy-scAT	1959	3277
5	NA	1744	1533	215	5914	0.8142	0.5322	0.8903	0.6662	0.7799	13.41	Monoclonal	30	30	Copy-scAT	1959	3277
5	NA	1371	814	588	6633	0.8509	0.6275	0.6998	0.6617	0.7136	13.41	Monoclonal	30	40	Copy-scAT	1959	2185
5	NA	497	408	1462	7039	0.8012	0.5492	0.2537	0.3471	0.802	4.27	Monoclonal	30	50	Copy-scAT	1959	905
5	NA	446	161	1513	7286	0.822	0.7348	0.2277	0.3476	0.7662	6.83	Monoclonal	30	60	Copy-scAT	1959	607
5	NA	446	0	1513	7447	0.8391	1	0.2277	0.3709	0.7355	13.38	Monoclonal	30	70	Copy-scAT	1959	446
5	NA	446	0	1513	7447	0.8391	1	0.2277	0.3709	0.7355	13.38	Monoclonal	30	80	Copy-scAT	1959	446
5	NA	446	0	1513	7447	0.8391	1	0.2277	0.3709	0.7355	13.38	Monoclonal	30	90	Copy-scAT	1959	446
5	NA	446	0	1513	7447	0.8391	1	0.2277	0.3709	0.7355	13.38	Monoclonal	30	100	Copy-scAT	1959	446
6	NA	1674	1215	285	6232	0.8405	0.5794	0.8545	0.6906	0.7538	17.43	Monoclonal	30	10	Copy-scAT	1959	2889
6	NA	1674	1215	285	6232	0.8405	0.5794	0.8545	0.6906	0.7538	17.43	Monoclonal	30	20	Copy-scAT	1959	2889
6	NA	1674	1215	285	6232	0.8405	0.5794	0.8545	0.6906	0.7538	17.43	Monoclonal	30	30	Copy-scAT	1959	2889
6	NA	1445	913	514	6534	0.8483	0.6128	0.7376	0.6694	0.7375	17.58	Monoclonal	30	40	Copy-scAT	1959	2358
6	NA	546	375	1413	7072	0.8099	0.5928	0.2787	0.3792	0.8149	9.39	Monoclonal	30	50	Copy-scAT	1959	921
6	NA	495	75	1464	7372	0.8364	0.8684	0.2527	0.3915	0.7623	9.39	Monoclonal	30	60	Copy-scAT	1959	570
6	NA	495	75	1464	7372	0.8364	0.8684	0.2527	0.3915	0.7623	9.39	Monoclonal	30	70	Copy-scAT	1959	570
6	NA	495	75	1464	7372	0.8364	0.8684	0.2527	0.3915	0.7623	9.39	Monoclonal	30	80	Copy-scAT	1959	570
6	NA	446	0	1513	7447	0.8391	1	0.2277	0.3709	0.7567	13.38	Monoclonal	30	90	Copy-scAT	1959	446
6	NA	446	0	1513	7447	0.8391	1	0.2277	0.3709	0.7567	13.38	Monoclonal	30	100	Copy-scAT	1959	446
7	NA	1504	1206	455	6241	0.8234	0.555	0.7677	0.6442	0.7918	17.56	Monoclonal	30	10	Copy-scAT	1959	2710
7	NA	1504	1206	455	6241	0.8234	0.555	0.7677	0.6442	0.7918	17.56	Monoclonal	30	20	Copy-scAT	1959	2710
7	NA	1504	1206	455	6241	0.8234	0.555	0.7677	0.6442	0.7918	17.56	Monoclonal	30	30	Copy-scAT	1959	2710
7	NA	1406	1206	553	6241	0.813	0.5383	0.7177	0.6152	0.8106	17.56	Monoclonal	30	40	Copy-scAT	1959	2612
7	NA	546	525	1413	6922	0.794	0.5098	0.2787	0.3604	0.8439	13.38	Monoclonal	30	50	Copy-scAT	1959	1071
7	NA	497	300	1462	7147	0.8127	0.6236	0.2537	0.3607	0.8112	6.83	Monoclonal	30	60	Copy-scAT	1959	797
7	NA	446	0	1513	7447	0.8391	1	0.2277	0.3709	0.7625	13.38	Monoclonal	30	70	Copy-scAT	1959	446
7	NA	446	0	1513	7447	0.8391	1	0.2277	0.3709	0.7625	13.38	Monoclonal	30	80	Copy-scAT	1959	446
7	NA	446	0	1513	7447	0.8391	1	0.2277	0.3709	0.7625	13.38	Monoclonal	30	90	Copy-scAT	1959	446
7	NA	446	0	1513	7447	0.8391	1	0.2277	0.3709	0.7625	13.38	Monoclonal	30	100	Copy-scAT	1959	446
8	NA	1576	1328	383	6119	0.8181	0.5427	0.8045	0.6482	0.7844	13.41	Monoclonal	30	10	Copy-scAT	1959	2904
8	NA	1576	1328	383	6119	0.8181	0.5427	0.8045	0.6482	0.7844	13.41	Monoclonal	30	20	Copy-scAT	1959	2904
8	NA	1576	1328	383	6119	0.8181	0.5427	0.8045	0.6482	0.7844	13.41	Monoclonal	30	30	Copy-scAT	1959	2904
8	NA	1445	902	514	6545	0.8495	0.6157	0.7376	0.6712	0.7216	17.43	Monoclonal	30	40	Copy-scAT	1959	2347
8	NA	497	300	1462	7147	0.8127	0.6236	0.2537	0.3607	0.7947	6.83	Monoclonal	30	50	Copy-scAT	1959	797
8	NA	446	0	1513	7447	0.8391	1	0.2277	0.3709	0.7428	13.38	Monoclonal	30	60	Copy-scAT	1959	446
8	NA	446	0	1513	7447	0.8391	1	0.2277	0.3709	0.7428	13.38	Monoclonal	30	70	Copy-scAT	1959	446
8	NA	446	0	1513	7447	0.8391	1	0.2277	0.3709	0.7428	13.38	Monoclonal	30	80	Copy-scAT	1959	446
8	NA	446	0	1513	7447	0.8391	1	0.2277	0.3709	0.7428	13.38	Monoclonal	30	90	Copy-scAT	1959	446
8	NA	446	0	1513	7447	0.8391	1	0.2277	0.3709	0.7428	13.38	Monoclonal	30	100	Copy-scAT	1959	446
9	NA	1842	1451	117	5996	0.8333	0.5594	0.9403	0.7014	0.755	17.43	Monoclonal	30	10	Copy-scAT	1959	3293
9	NA	1842	1451	117	5996	0.8333	0.5594	0.9403	0.7014	0.755	17.43	Monoclonal	30	20	Copy-scAT	1959	3293
9	NA	1842	1451	117	5996	0.8333	0.5594	0.9403	0.7014	0.755	17.43	Monoclonal	30	30	Copy-scAT	1959	3293
9	NA	1371	856	588	6591	0.8465	0.6156	0.6998	0.655	0.7306	17.43	Monoclonal	30	40	Copy-scAT	1959	2227
9	NA	546	375	1413	7072	0.8099	0.5928	0.2787	0.3792	0.7966	9.39	Monoclonal	30	50	Copy-scAT	1959	921
9	NA	446	53	1513	7394	0.8335	0.8938	0.2277	0.3629	0.7547	9.39	Monoclonal	30	60	Copy-scAT	1959	499
9	NA	446	0	1513	7447	0.8391	1	0.2277	0.3709	0.7443	13.38	Monoclonal	30	70	Copy-scAT	1959	446
9	NA	446	0	1513	7447	0.8391	1	0.2277	0.3709	0.7443	13.38	Monoclonal	30	80	Copy-scAT	1959	446
9	NA	446	0	1513	7447	0.8391	1	0.2277	0.3709	0.7443	13.38	Monoclonal	30	90	Copy-scAT	1959	446
9	NA	0	0	1959	7447	0.7917	0	0	0	0.9515	17.38	Monoclonal	30	100	Copy-scAT	1959	0
10	NA	1390	1489	569	5958	0.7812	0.4828	0.7095	0.5746	0.8312	17.58	Monoclonal	30	10	Copy-scAT	1959	2879
10	NA	1390	1489	569	5958	0.7812	0.4828	0.7095	0.5746	0.8312	17.58	Monoclonal	30	20	Copy-scAT	1959	2879
10	NA	1390	1365	569	6082	0.7944	0.5045	0.7095	0.5897	0.8081	17.74	Monoclonal	30	30	Copy-scAT	1959	2755
10	NA	1017	770	942	6677	0.818	0.5691	0.5191	0.543	0.7651	17.58	Monoclonal	30	40	Copy-scAT	1959	1787
10	NA	546	375	1413	7072	0.8099	0.5928	0.2787	0.3792	0.7801	9.39	Monoclonal	30	50	Copy-scAT	1959	921
10	NA	546	375	1413	7072	0.8099	0.5928	0.2787	0.3792	0.7801	9.39	Monoclonal	30	60	Copy-scAT	1959	921
10	NA	495	75	1464	7372	0.8364	0.8684	0.2527	0.3915	0.7298	9.39	Monoclonal	30	70	Copy-scAT	1959	570
10	NA	495	75	1464	7372	0.8364	0.8684	0.2527	0.3915	0.7298	9.39	Monoclonal	30	80	Copy-scAT	1959	570
10	NA	446	0	1513	7447	0.8391	1	0.2277	0.3709	0.7244	13.38	Monoclonal	30	90	Copy-scAT	1959	446
10	NA	446	0	1513	7447	0.8391	1	0.2277	0.3709	0.7244	13.38	Monoclonal	30	100	Copy-scAT	1959	446
11	NA	1633	1243	261	6272	0.8402	0.5678	0.8622	0.6847	0.7746	11.92	Biclonal	30	10	Copy-scAT	1894	2876
11	NA	1633	1243	261	6272	0.8402	0.5678	0.8622	0.6847	0.7746	11.92	Biclonal	30	20	Copy-scAT	1894	2876
11	NA	1633	1243	261	6272	0.8402	0.5678	0.8622	0.6847	0.7746	11.92	Biclonal	30	30	Copy-scAT	1894	2876
11	NA	1390	951	504	6564	0.8454	0.5938	0.7339	0.6564	0.764	10.66	Biclonal	30	40	Copy-scAT	1894	2341
11	NA	546	621	1348	6894	0.7907	0.4679	0.2883	0.3567	0.8642	9.39	Biclonal	30	50	Copy-scAT	1894	1167
11	NA	546	486	1348	7029	0.8051	0.5291	0.2883	0.3732	0.8371	6.83	Biclonal	30	60	Copy-scAT	1894	1032
11	NA	446	0	1448	7515	0.8461	1	0.2355	0.3812	0.7588	10.63	Biclonal	30	70	Copy-scAT	1894	446
11	NA	446	0	1448	7515	0.8461	1	0.2355	0.3812	0.7588	10.63	Biclonal	30	80	Copy-scAT	1894	446
11	NA	446	0	1448	7515	0.8461	1	0.2355	0.3812	0.7588	10.63	Biclonal	30	90	Copy-scAT	1894	446
11	NA	446	0	1448	7515	0.8461	1	0.2355	0.3812	0.7588	10.63	Biclonal	30	100	Copy-scAT	1894	446
12	NA	1576	1365	383	6082	0.8142	0.5359	0.8045	0.6433	0.8017	11.92	Biclonal	30	10	Copy-scAT	1959	2941
12	NA	1576	1365	383	6082	0.8142	0.5359	0.8045	0.6433	0.8017	11.92	Biclonal	30	20	Copy-scAT	1959	2941
12	NA	1576	1365	383	6082	0.8142	0.5359	0.8045	0.6433	0.8017	11.92	Biclonal	30	30	Copy-scAT	1959	2941
12	NA	1447	1046	447	6469	0.8413	0.5804	0.764	0.6597	0.7394	14.48	Biclonal	30	40	Copy-scAT	1894	2493
12	NA	497	435	1397	7080	0.8053	0.5333	0.2624	0.3517	0.8086	9.39	Biclonal	30	50	Copy-scAT	1894	932
12	NA	497	300	1397	7215	0.8196	0.6236	0.2624	0.3694	0.7801	6.83	Biclonal	30	60	Copy-scAT	1894	797
12	NA	446	0	1448	7515	0.8461	1	0.2355	0.3812	0.7276	10.63	Biclonal	30	70	Copy-scAT	1894	446
12	NA	446	0	1448	7515	0.8461	1	0.2355	0.3812	0.7276	10.63	Biclonal	30	80	Copy-scAT	1894	446
12	NA	446	0	1448	7515	0.8461	1	0.2355	0.3812	0.7276	10.63	Biclonal	30	90	Copy-scAT	1894	446
12	NA	446	0	1448	7515	0.8461	1	0.2355	0.3812	0.7276	10.63	Biclonal	30	100	Copy-scAT	1894	446
13	NA	1406	1367	553	6080	0.7959	0.507	0.7177	0.5943	0.8325	14.48	Biclonal	30	10	Copy-scAT	1959	2773
13	NA	1406	1367	553	6080	0.7959	0.507	0.7177	0.5943	0.8325	14.48	Biclonal	30	20	Copy-scAT	1959	2773
13	NA	1406	1367	553	6080	0.7959	0.507	0.7177	0.5943	0.8325	14.48	Biclonal	30	30	Copy-scAT	1959	2773
13	NA	1294	1049	600	6466	0.8247	0.5523	0.6832	0.6108	0.7776	17.09	Biclonal	30	40	Copy-scAT	1894	2343
13	NA	546	510	1348	7005	0.8025	0.517	0.2883	0.3702	0.8142	10.63	Biclonal	30	50	Copy-scAT	1894	1056
13	NA	546	375	1348	7140	0.8169	0.5928	0.2883	0.3879	0.7882	9.39	Biclonal	30	60	Copy-scAT	1894	921
13	NA	495	75	1399	7440	0.8433	0.8684	0.2614	0.4018	0.7404	9.39	Biclonal	30	70	Copy-scAT	1894	570
13	NA	495	75	1399	7440	0.8433	0.8684	0.2614	0.4018	0.7404	9.39	Biclonal	30	80	Copy-scAT	1894	570
13	NA	446	0	1448	7515	0.8461	1	0.2355	0.3812	0.7353	10.63	Biclonal	30	90	Copy-scAT	1894	446
13	NA	446	0	1448	7515	0.8461	1	0.2355	0.3812	0.7353	10.63	Biclonal	30	100	Copy-scAT	1894	446
14	NA	1576	1365	383	6082	0.8142	0.5359	0.8045	0.6433	0.8017	11.92	Biclonal	30	10	Copy-scAT	1959	2941
14	NA	1576	1365	383	6082	0.8142	0.5359	0.8045	0.6433	0.8017	11.92	Biclonal	30	20	Copy-scAT	1959	2941
14	NA	1576	1365	383	6082	0.8142	0.5359	0.8045	0.6433	0.8017	11.92	Biclonal	30	30	Copy-scAT	1959	2941
14	NA	1447	1046	447	6469	0.8413	0.5804	0.764	0.6597	0.7394	14.48	Biclonal	30	40	Copy-scAT	1894	2493
14	NA	497	435	1397	7080	0.8053	0.5333	0.2624	0.3517	0.8086	9.39	Biclonal	30	50	Copy-scAT	1894	932
14	NA	497	435	1397	7080	0.8053	0.5333	0.2624	0.3517	0.8086	9.39	Biclonal	30	60	Copy-scAT	1894	932
14	NA	446	0	1448	7515	0.8461	1	0.2355	0.3812	0.7276	10.63	Biclonal	30	70	Copy-scAT	1894	446
14	NA	446	0	1448	7515	0.8461	1	0.2355	0.3812	0.7276	10.63	Biclonal	30	80	Copy-scAT	1894	446
14	NA	446	0	1448	7515	0.8461	1	0.2355	0.3812	0.7276	10.63	Biclonal	30	90	Copy-scAT	1894	446
14	NA	446	0	1448	7515	0.8461	1	0.2355	0.3812	0.7276	10.63	Biclonal	30	100	Copy-scAT	1894	446
15	NA	1744	1509	215	5938	0.8167	0.5361	0.8903	0.6692	0.7904	11.92	Biclonal	30	10	Copy-scAT	1959	3253
15	NA	1744	1509	215	5938	0.8167	0.5361	0.8903	0.6692	0.7904	11.92	Biclonal	30	20	Copy-scAT	1959	3253
15	NA	1744	1509	215	5938	0.8167	0.5361	0.8903	0.6692	0.7904	11.92	Biclonal	30	30	Copy-scAT	1959	3253
15	NA	1390	737	504	6778	0.8681	0.6535	0.7339	0.6914	0.6905	10.66	Biclonal	30	40	Copy-scAT	1894	2127
15	NA	546	433	1348	7082	0.8107	0.5577	0.2883	0.3801	0.7922	9.39	Biclonal	30	50	Copy-scAT	1894	979
15	NA	546	433	1348	7082	0.8107	0.5577	0.2883	0.3801	0.7922	9.39	Biclonal	30	60	Copy-scAT	1894	979
15	NA	495	75	1399	7440	0.8433	0.8684	0.2614	0.4018	0.7342	9.39	Biclonal	30	70	Copy-scAT	1894	570
15	NA	495	75	1399	7440	0.8433	0.8684	0.2614	0.4018	0.7342	9.39	Biclonal	30	80	Copy-scAT	1894	570
15	NA	446	0	1448	7515	0.8461	1	0.2355	0.3812	0.7291	10.63	Biclonal	30	90	Copy-scAT	1894	446
15	NA	446	0	1448	7515	0.8461	1	0.2355	0.3812	0.7291	10.63	Biclonal	30	100	Copy-scAT	1894	446
16	NA	1744	1562	215	5885	0.8111	0.5275	0.8903	0.6625	0.794	10.66	Biclonal	30	10	Copy-scAT	1959	3306
16	NA	1744	1562	215	5885	0.8111	0.5275	0.8903	0.6625	0.794	10.66	Biclonal	30	20	Copy-scAT	1959	3306
16	NA	1744	1562	215	5885	0.8111	0.5275	0.8903	0.6625	0.794	10.66	Biclonal	30	30	Copy-scAT	1959	3306
16	NA	1633	1243	261	6272	0.8402	0.5678	0.8622	0.6847	0.738	11.92	Biclonal	30	40	Copy-scAT	1894	2876
16	NA	546	647	1348	6868	0.788	0.4577	0.2883	0.3537	0.8239	9.39	Biclonal	30	50	Copy-scAT	1894	1193
16	NA	546	486	1348	7029	0.8051	0.5291	0.2883	0.3732	0.7957	6.83	Biclonal	30	60	Copy-scAT	1894	1032
16	NA	495	75	1399	7440	0.8433	0.8684	0.2614	0.4018	0.7287	9.39	Biclonal	30	70	Copy-scAT	1894	570
16	NA	446	0	1448	7515	0.8461	1	0.2355	0.3812	0.7236	10.63	Biclonal	30	80	Copy-scAT	1894	446
16	NA	446	0	1448	7515	0.8461	1	0.2355	0.3812	0.7236	10.63	Biclonal	30	90	Copy-scAT	1894	446
16	NA	0	0	1894	7515	0.7987	0	0	0	0.9327	11.87	Biclonal	30	100	Copy-scAT	1894	0
17	NA	1447	885	447	6630	0.8584	0.6205	0.764	0.6848	0.7651	11.92	Biclonal	30	10	Copy-scAT	1894	2332
17	NA	1447	885	447	6630	0.8584	0.6205	0.764	0.6848	0.7651	11.92	Biclonal	30	20	Copy-scAT	1894	2332
17	NA	1447	885	447	6630	0.8584	0.6205	0.764	0.6848	0.7651	11.92	Biclonal	30	30	Copy-scAT	1894	2332
17	NA	1204	593	690	6922	0.8636	0.67	0.6357	0.6524	0.7522	10.66	Biclonal	30	40	Copy-scAT	1894	1797
17	NA	546	510	1348	7005	0.8025	0.517	0.2883	0.3702	0.8891	10.63	Biclonal	30	50	Copy-scAT	1894	1056
17	NA	495	128	1399	7387	0.8377	0.7945	0.2614	0.3933	0.8112	6.83	Biclonal	30	60	Copy-scAT	1894	623
17	NA	495	75	1399	7440	0.8433	0.8684	0.2614	0.4018	0.7983	9.39	Biclonal	30	70	Copy-scAT	1894	570
17	NA	495	75	1399	7440	0.8433	0.8684	0.2614	0.4018	0.7983	9.39	Biclonal	30	80	Copy-scAT	1894	570
17	NA	446	0	1448	7515	0.8461	1	0.2355	0.3812	0.7919	10.63	Biclonal	30	90	Copy-scAT	1894	446
17	NA	0	0	1894	7515	0.7987	0	0	0	1.051	11.87	Biclonal	30	100	Copy-scAT	1894	0
18	NA	1558	1140	401	6307	0.8362	0.5775	0.7953	0.6691	0.8005	10.66	Biclonal	30	10	Copy-scAT	1959	2698
18	NA	1558	1140	401	6307	0.8362	0.5775	0.7953	0.6691	0.8005	10.66	Biclonal	30	20	Copy-scAT	1959	2698
18	NA	1558	1140	401	6307	0.8362	0.5775	0.7953	0.6691	0.8005	10.66	Biclonal	30	30	Copy-scAT	1959	2698
18	NA	1204	544	690	6971	0.8688	0.6888	0.6357	0.6612	0.7264	10.66	Biclonal	30	40	Copy-scAT	1894	1748
18	NA	546	375	1348	7140	0.8169	0.5928	0.2883	0.3879	0.8258	9.39	Biclonal	30	50	Copy-scAT	1894	921
18	NA	446	53	1448	7462	0.8405	0.8938	0.2355	0.3728	0.7813	9.39	Biclonal	30	60	Copy-scAT	1894	499
18	NA	446	0	1448	7515	0.8461	1	0.2355	0.3812	0.7703	10.63	Biclonal	30	70	Copy-scAT	1894	446
18	NA	446	0	1448	7515	0.8461	1	0.2355	0.3812	0.7703	10.63	Biclonal	30	80	Copy-scAT	1894	446
18	NA	446	0	1448	7515	0.8461	1	0.2355	0.3812	0.7703	10.63	Biclonal	30	90	Copy-scAT	1894	446
18	NA	446	0	1448	7515	0.8461	1	0.2355	0.3812	0.7703	10.63	Biclonal	30	100	Copy-scAT	1894	446
19	NA	1447	1046	447	6469	0.8413	0.5804	0.764	0.6597	0.781	14.48	Biclonal	30	10	Copy-scAT	1894	2493
19	NA	1447	1046	447	6469	0.8413	0.5804	0.764	0.6597	0.781	14.48	Biclonal	30	20	Copy-scAT	1894	2493
19	NA	1447	1046	447	6469	0.8413	0.5804	0.764	0.6597	0.781	14.48	Biclonal	30	30	Copy-scAT	1894	2493
19	NA	1204	754	690	6761	0.8465	0.6149	0.6357	0.6251	0.7692	11.92	Biclonal	30	40	Copy-scAT	1894	1958
19	NA	546	510	1348	7005	0.8025	0.517	0.2883	0.3702	0.8624	10.63	Biclonal	30	50	Copy-scAT	1894	1056
19	NA	546	375	1348	7140	0.8169	0.5928	0.2883	0.3879	0.8314	9.39	Biclonal	30	60	Copy-scAT	1894	921
19	NA	446	0	1448	7515	0.8461	1	0.2355	0.3812	0.7681	10.63	Biclonal	30	70	Copy-scAT	1894	446
19	NA	446	0	1448	7515	0.8461	1	0.2355	0.3812	0.7681	10.63	Biclonal	30	80	Copy-scAT	1894	446
19	NA	446	0	1448	7515	0.8461	1	0.2355	0.3812	0.7681	10.63	Biclonal	30	90	Copy-scAT	1894	446
19	NA	0	0	1894	7515	0.7987	0	0	0	1.0194	11.87	Biclonal	30	100	Copy-scAT	1894	0
20	NA	1674	1054	285	6393	0.8576	0.6136	0.8545	0.7143	0.755	10.66	Biclonal	30	10	Copy-scAT	1959	2728
20	NA	1674	1054	285	6393	0.8576	0.6136	0.8545	0.7143	0.755	10.66	Biclonal	30	20	Copy-scAT	1959	2728
20	NA	1576	1054	383	6393	0.8472	0.5992	0.8045	0.6869	0.7775	10.66	Biclonal	30	30	Copy-scAT	1959	2630
20	NA	1204	458	690	7057	0.878	0.7244	0.6357	0.6772	0.6934	10.66	Biclonal	30	40	Copy-scAT	1894	1662
20	NA	495	128	1399	7387	0.8377	0.7945	0.2614	0.3933	0.7834	6.83	Biclonal	30	50	Copy-scAT	1894	623
20	NA	495	75	1399	7440	0.8433	0.8684	0.2614	0.4018	0.7714	9.39	Biclonal	30	60	Copy-scAT	1894	570
20	NA	495	75	1399	7440	0.8433	0.8684	0.2614	0.4018	0.7714	9.39	Biclonal	30	70	Copy-scAT	1894	570
20	NA	495	75	1399	7440	0.8433	0.8684	0.2614	0.4018	0.7714	9.39	Biclonal	30	80	Copy-scAT	1894	570
20	NA	446	0	1448	7515	0.8461	1	0.2355	0.3812	0.7655	10.63	Biclonal	30	90	Copy-scAT	1894	446
20	NA	446	0	1448	7515	0.8461	1	0.2355	0.3812	0.7655	10.63	Biclonal	30	100	Copy-scAT	1894	446
21	NA	1633	1243	261	6272	0.8402	0.5678	0.8622	0.6847	0.7749	11.92	Triclonal	30	10	Copy-scAT	1894	2876
21	NA	1633	1243	261	6272	0.8402	0.5678	0.8622	0.6847	0.7749	11.92	Triclonal	30	20	Copy-scAT	1894	2876
21	NA	1633	1243	261	6272	0.8402	0.5678	0.8622	0.6847	0.7749	11.92	Triclonal	30	30	Copy-scAT	1894	2876
21	NA	1633	1243	261	6272	0.8402	0.5678	0.8622	0.6847	0.7749	11.92	Triclonal	30	40	Copy-scAT	1894	2876
21	NA	495	374	1399	7141	0.8116	0.5696	0.2614	0.3583	0.8291	5.02	Triclonal	30	50	Copy-scAT	1894	869
21	NA	495	239	1399	7276	0.8259	0.6744	0.2614	0.3767	0.8024	4.27	Triclonal	30	60	Copy-scAT	1894	734
21	NA	446	0	1448	7515	0.8461	1	0.2355	0.3812	0.7631	10.63	Triclonal	30	70	Copy-scAT	1894	446
21	NA	446	0	1448	7515	0.8461	1	0.2355	0.3812	0.7631	10.63	Triclonal	30	80	Copy-scAT	1894	446
21	NA	446	0	1448	7515	0.8461	1	0.2355	0.3812	0.7631	10.63	Triclonal	30	90	Copy-scAT	1894	446
21	NA	0	0	1894	7515	0.7987	0	0	0	0.9784	11.87	Triclonal	30	100	Copy-scAT	1894	0
22	NA	1633	1243	261	6272	0.8402	0.5678	0.8622	0.6847	0.7749	11.92	Triclonal	30	10	Copy-scAT	1894	2876
22	NA	1633	1243	261	6272	0.8402	0.5678	0.8622	0.6847	0.7749	11.92	Triclonal	30	20	Copy-scAT	1894	2876
22	NA	1633	1243	261	6272	0.8402	0.5678	0.8622	0.6847	0.7749	11.92	Triclonal	30	30	Copy-scAT	1894	2876
22	NA	1633	1243	261	6272	0.8402	0.5678	0.8622	0.6847	0.7749	11.92	Triclonal	30	40	Copy-scAT	1894	2876
22	NA	497	546	1397	6969	0.7935	0.4765	0.2624	0.3384	0.8617	5.02	Triclonal	30	50	Copy-scAT	1894	1043
22	NA	446	164	1448	7351	0.8287	0.7311	0.2355	0.3562	0.7971	6.83	Triclonal	30	60	Copy-scAT	1894	610
22	NA	446	0	1448	7515	0.8461	1	0.2355	0.3812	0.7631	10.63	Triclonal	30	70	Copy-scAT	1894	446
22	NA	446	0	1448	7515	0.8461	1	0.2355	0.3812	0.7631	10.63	Triclonal	30	80	Copy-scAT	1894	446
22	NA	446	0	1448	7515	0.8461	1	0.2355	0.3812	0.7631	10.63	Triclonal	30	90	Copy-scAT	1894	446
22	NA	446	0	1448	7515	0.8461	1	0.2355	0.3812	0.7631	10.63	Triclonal	30	100	Copy-scAT	1894	446
23	NA	1576	1365	383	6082	0.8142	0.5359	0.8045	0.6433	0.8161	11.92	Triclonal	30	10	Copy-scAT	1959	2941
23	NA	1447	1046	447	6469	0.8413	0.5804	0.764	0.6597	0.7521	14.48	Triclonal	30	20	Copy-scAT	1894	2493
23	NA	1447	1046	447	6469	0.8413	0.5804	0.764	0.6597	0.7521	14.48	Triclonal	30	30	Copy-scAT	1894	2493
23	NA	1447	885	447	6630	0.8584	0.6205	0.764	0.6848	0.7173	11.92	Triclonal	30	40	Copy-scAT	1894	2332
23	NA	446	53	1448	7462	0.8405	0.8938	0.2355	0.3728	0.7497	9.39	Triclonal	30	50	Copy-scAT	1894	499
23	NA	446	0	1448	7515	0.8461	1	0.2355	0.3812	0.7385	10.63	Triclonal	30	60	Copy-scAT	1894	446
23	NA	446	0	1448	7515	0.8461	1	0.2355	0.3812	0.7385	10.63	Triclonal	30	70	Copy-scAT	1894	446
23	NA	446	0	1448	7515	0.8461	1	0.2355	0.3812	0.7385	10.63	Triclonal	30	80	Copy-scAT	1894	446
23	NA	446	0	1448	7515	0.8461	1	0.2355	0.3812	0.7385	10.63	Triclonal	30	90	Copy-scAT	1894	446
23	NA	446	0	1448	7515	0.8461	1	0.2355	0.3812	0.7385	10.63	Triclonal	30	100	Copy-scAT	1894	446
24	NA	1633	1132	261	6383	0.852	0.5906	0.8622	0.701	0.7652	14.51	Triclonal	30	10	Copy-scAT	1894	2765
24	NA	1633	1132	261	6383	0.852	0.5906	0.8622	0.701	0.7652	14.51	Triclonal	30	20	Copy-scAT	1894	2765
24	NA	1633	1132	261	6383	0.852	0.5906	0.8622	0.701	0.7652	14.51	Triclonal	30	30	Copy-scAT	1894	2765
24	NA	1390	840	504	6675	0.8572	0.6233	0.7339	0.6741	0.7544	11.92	Triclonal	30	40	Copy-scAT	1894	2230
24	NA	497	435	1397	7080	0.8053	0.5333	0.2624	0.3517	0.8561	9.39	Triclonal	30	50	Copy-scAT	1894	932
24	NA	446	53	1448	7462	0.8405	0.8938	0.2355	0.3728	0.7886	9.39	Triclonal	30	60	Copy-scAT	1894	499
24	NA	446	0	1448	7515	0.8461	1	0.2355	0.3812	0.7772	10.63	Triclonal	30	70	Copy-scAT	1894	446
24	NA	446	0	1448	7515	0.8461	1	0.2355	0.3812	0.7772	10.63	Triclonal	30	80	Copy-scAT	1894	446
24	NA	446	0	1448	7515	0.8461	1	0.2355	0.3812	0.7772	10.63	Triclonal	30	90	Copy-scAT	1894	446
24	NA	446	0	1448	7515	0.8461	1	0.2355	0.3812	0.7772	10.63	Triclonal	30	100	Copy-scAT	1894	446
25	NA	1633	1256	261	6259	0.8388	0.5652	0.8622	0.6828	0.776	11.92	Triclonal	30	10	Copy-scAT	1894	2889
25	NA	1633	1256	261	6259	0.8388	0.5652	0.8622	0.6828	0.776	11.92	Triclonal	30	20	Copy-scAT	1894	2889
25	NA	1633	1256	261	6259	0.8388	0.5652	0.8622	0.6828	0.776	11.92	Triclonal	30	30	Copy-scAT	1894	2889
25	NA	1390	840	504	6675	0.8572	0.6233	0.7339	0.6741	0.7392	11.92	Triclonal	30	40	Copy-scAT	1894	2230
25	NA	546	536	1348	6979	0.7998	0.5046	0.2883	0.3669	0.8487	10.63	Triclonal	30	50	Copy-scAT	1894	1082
25	NA	546	375	1348	7140	0.8169	0.5928	0.2883	0.3879	0.8176	9.39	Triclonal	30	60	Copy-scAT	1894	921
25	NA	446	0	1448	7515	0.8461	1	0.2355	0.3812	0.7615	10.63	Triclonal	30	70	Copy-scAT	1894	446
25	NA	446	0	1448	7515	0.8461	1	0.2355	0.3812	0.7615	10.63	Triclonal	30	80	Copy-scAT	1894	446
25	NA	446	0	1448	7515	0.8461	1	0.2355	0.3812	0.7615	10.63	Triclonal	30	90	Copy-scAT	1894	446
25	NA	446	0	1448	7515	0.8461	1	0.2355	0.3812	0.7615	10.63	Triclonal	30	100	Copy-scAT	1894	446
26	NA	1731	1082	163	6433	0.8677	0.6154	0.9139	0.7355	0.7383	10.66	Triclonal	30	10	Copy-scAT	1894	2813
26	NA	1731	1082	163	6433	0.8677	0.6154	0.9139	0.7355	0.7383	10.66	Triclonal	30	20	Copy-scAT	1894	2813
26	NA	1731	1082	163	6433	0.8677	0.6154	0.9139	0.7355	0.7383	10.66	Triclonal	30	30	Copy-scAT	1894	2813
26	NA	1633	1082	261	6433	0.8573	0.6015	0.8622	0.7086	0.7606	10.66	Triclonal	30	40	Copy-scAT	1894	2715
26	NA	683	497	1211	7018	0.8185	0.5788	0.3606	0.4444	0.8385	4.27	Triclonal	30	50	Copy-scAT	1894	1180
26	NA	446	53	1448	7462	0.8405	0.8938	0.2355	0.3728	0.7953	9.39	Triclonal	30	60	Copy-scAT	1894	499
26	NA	446	0	1448	7515	0.8461	1	0.2355	0.3812	0.7838	10.63	Triclonal	30	70	Copy-scAT	1894	446
26	NA	446	0	1448	7515	0.8461	1	0.2355	0.3812	0.7838	10.63	Triclonal	30	80	Copy-scAT	1894	446
26	NA	446	0	1448	7515	0.8461	1	0.2355	0.3812	0.7838	10.63	Triclonal	30	90	Copy-scAT	1894	446
26	NA	446	0	1448	7515	0.8461	1	0.2355	0.3812	0.7838	10.63	Triclonal	30	100	Copy-scAT	1894	446
27	NA	1424	1389	535	6058	0.7954	0.5062	0.7269	0.5968	0.8359	10.63	Triclonal	30	10	Copy-scAT	1959	2813
27	NA	1424	1389	535	6058	0.7954	0.5062	0.7269	0.5968	0.8359	10.63	Triclonal	30	20	Copy-scAT	1959	2813
27	NA	1294	1071	600	6444	0.8224	0.5471	0.6832	0.6077	0.7751	11.87	Triclonal	30	30	Copy-scAT	1894	2365
27	NA	1051	618	843	6897	0.8447	0.6297	0.5549	0.59	0.732	9.39	Triclonal	30	40	Copy-scAT	1894	1669
27	NA	495	371	1399	7144	0.8119	0.5716	0.2614	0.3587	0.794	5.02	Triclonal	30	50	Copy-scAT	1894	866
27	NA	446	161	1448	7354	0.829	0.7348	0.2355	0.3567	0.7593	6.83	Triclonal	30	60	Copy-scAT	1894	607
27	NA	446	0	1448	7515	0.8461	1	0.2355	0.3812	0.7261	10.63	Triclonal	30	70	Copy-scAT	1894	446
27	NA	446	0	1448	7515	0.8461	1	0.2355	0.3812	0.7261	10.63	Triclonal	30	80	Copy-scAT	1894	446
27	NA	446	0	1448	7515	0.8461	1	0.2355	0.3812	0.7261	10.63	Triclonal	30	90	Copy-scAT	1894	446
27	NA	446	0	1448	7515	0.8461	1	0.2355	0.3812	0.7261	10.63	Triclonal	30	100	Copy-scAT	1894	446
28	NA	1633	1190	261	6325	0.8458	0.5785	0.8622	0.6924	0.7704	9.39	Triclonal	30	10	Copy-scAT	1894	2823
28	NA	1633	1190	261	6325	0.8458	0.5785	0.8622	0.6924	0.7704	9.39	Triclonal	30	20	Copy-scAT	1894	2823
28	NA	1633	1190	261	6325	0.8458	0.5785	0.8622	0.6924	0.7704	9.39	Triclonal	30	30	Copy-scAT	1894	2823
28	NA	1390	898	504	6617	0.851	0.6075	0.7339	0.6648	0.7598	6.86	Triclonal	30	40	Copy-scAT	1894	2288
28	NA	546	594	1348	6921	0.7936	0.4789	0.2883	0.3599	0.869	4.27	Triclonal	30	50	Copy-scAT	1894	1140
28	NA	546	594	1348	6921	0.7936	0.4789	0.2883	0.3599	0.869	4.27	Triclonal	30	60	Copy-scAT	1894	1140
28	NA	495	75	1399	7440	0.8433	0.8684	0.2614	0.4018	0.7753	9.39	Triclonal	30	70	Copy-scAT	1894	570
28	NA	495	75	1399	7440	0.8433	0.8684	0.2614	0.4018	0.7753	9.39	Triclonal	30	80	Copy-scAT	1894	570
28	NA	446	0	1448	7515	0.8461	1	0.2355	0.3812	0.7697	10.63	Triclonal	30	90	Copy-scAT	1894	446
28	NA	0	0	1894	7515	0.7987	0	0	0	0.9869	11.87	Triclonal	30	100	Copy-scAT	1894	0
29	NA	1842	1140	117	6307	0.8664	0.6177	0.9403	0.7456	0.7565	10.66	Triclonal	30	10	Copy-scAT	1959	2982
29	NA	1731	836	163	6679	0.8938	0.6743	0.9139	0.7761	0.6869	11.92	Triclonal	30	20	Copy-scAT	1894	2567
29	NA	1731	836	163	6679	0.8938	0.6743	0.9139	0.7761	0.6869	11.92	Triclonal	30	30	Copy-scAT	1894	2567
29	NA	1633	836	261	6679	0.8834	0.6614	0.8622	0.7486	0.7095	11.92	Triclonal	30	40	Copy-scAT	1894	2469
29	NA	546	375	1348	7140	0.8169	0.5928	0.2883	0.3879	0.8356	9.39	Triclonal	30	50	Copy-scAT	1894	921
29	NA	546	375	1348	7140	0.8169	0.5928	0.2883	0.3879	0.8356	9.39	Triclonal	30	60	Copy-scAT	1894	921
29	NA	446	0	1448	7515	0.8461	1	0.2355	0.3812	0.7807	10.63	Triclonal	30	70	Copy-scAT	1894	446
29	NA	446	0	1448	7515	0.8461	1	0.2355	0.3812	0.7807	10.63	Triclonal	30	80	Copy-scAT	1894	446
29	NA	446	0	1448	7515	0.8461	1	0.2355	0.3812	0.7807	10.63	Triclonal	30	90	Copy-scAT	1894	446
29	NA	0	0	1894	7515	0.7987	0	0	0	0.9879	11.87	Triclonal	30	100	Copy-scAT	1894	0
30	NA	1576	1204	383	6243	0.8313	0.5669	0.8045	0.6651	0.805	10.66	Triclonal	30	10	Copy-scAT	1959	2780
30	NA	1447	885	447	6630	0.8584	0.6205	0.764	0.6848	0.7364	11.92	Triclonal	30	20	Copy-scAT	1894	2332
30	NA	1447	885	447	6630	0.8584	0.6205	0.764	0.6848	0.7364	11.92	Triclonal	30	30	Copy-scAT	1894	2332
30	NA	1204	593	690	6922	0.8636	0.67	0.6357	0.6524	0.7247	10.66	Triclonal	30	40	Copy-scAT	1894	1797
30	NA	497	435	1397	7080	0.8053	0.5333	0.2624	0.3517	0.8413	9.39	Triclonal	30	50	Copy-scAT	1894	932
30	NA	446	53	1448	7462	0.8405	0.8938	0.2355	0.3728	0.7696	9.39	Triclonal	30	60	Copy-scAT	1894	499
30	NA	446	0	1448	7515	0.8461	1	0.2355	0.3812	0.758	10.63	Triclonal	30	70	Copy-scAT	1894	446
30	NA	446	0	1448	7515	0.8461	1	0.2355	0.3812	0.758	10.63	Triclonal	30	80	Copy-scAT	1894	446
30	NA	446	0	1448	7515	0.8461	1	0.2355	0.3812	0.758	10.63	Triclonal	30	90	Copy-scAT	1894	446
30	NA	0	0	1894	7515	0.7987	0	0	0	0.979	11.87	Triclonal	30	100	Copy-scAT	1894	0
31	NA	1582	1120	312	6395	0.8478	0.5855	0.8353	0.6884	0.7726	9.39	Tetraclonal	30	10	Copy-scAT	1894	2702
31	NA	1582	1120	312	6395	0.8478	0.5855	0.8353	0.6884	0.7726	9.39	Tetraclonal	30	20	Copy-scAT	1894	2702
31	NA	1582	1120	312	6395	0.8478	0.5855	0.8353	0.6884	0.7726	9.39	Tetraclonal	30	30	Copy-scAT	1894	2702
31	NA	1000	460	894	7055	0.8561	0.6849	0.528	0.5963	0.7708	9.39	Tetraclonal	30	40	Copy-scAT	1894	1460
31	NA	495	239	1399	7276	0.8259	0.6744	0.2614	0.3767	0.8298	4.27	Tetraclonal	30	50	Copy-scAT	1894	734
31	NA	495	239	1399	7276	0.8259	0.6744	0.2614	0.3767	0.8298	4.27	Tetraclonal	30	60	Copy-scAT	1894	734
31	NA	446	0	1448	7515	0.8461	1	0.2355	0.3812	0.7894	9.39	Tetraclonal	30	70	Copy-scAT	1894	446
31	NA	446	0	1448	7515	0.8461	1	0.2355	0.3812	0.7894	9.39	Tetraclonal	30	80	Copy-scAT	1894	446
31	NA	446	0	1448	7515	0.8461	1	0.2355	0.3812	0.7894	9.39	Tetraclonal	30	90	Copy-scAT	1894	446
31	NA	0	0	1894	7515	0.7987	0	0	0	1.0055	9.77	Tetraclonal	30	100	Copy-scAT	1894	0
32	NA	2122	852	472	6025	0.8602	0.7135	0.818	0.7622	0.8205	6.83	Tetraclonal	30	10	Copy-scAT	2594	2974
32	NA	2122	852	472	6025	0.8602	0.7135	0.818	0.7622	0.8205	6.83	Tetraclonal	30	20	Copy-scAT	2594	2974
32	NA	1998	852	596	6025	0.8471	0.7011	0.7702	0.734	0.7986	9.39	Tetraclonal	30	30	Copy-scAT	2594	2850
32	NA	1341	282	1253	6595	0.8379	0.8262	0.517	0.636	0.7359	9.39	Tetraclonal	30	40	Copy-scAT	2594	1623
32	NA	850	182	1744	6695	0.7966	0.8236	0.3277	0.4688	0.8103	6.83	Tetraclonal	30	50	Copy-scAT	2594	1032
32	NA	850	129	1744	6748	0.8022	0.8682	0.3277	0.4758	0.8009	9.39	Tetraclonal	30	60	Copy-scAT	2594	979
32	NA	744	0	1850	6877	0.8047	1	0.2868	0.4458	0.7759	8.73	Tetraclonal	30	70	Copy-scAT	2594	744
32	NA	446	0	1448	7515	0.8461	1	0.2355	0.3812	0.7388	9.39	Tetraclonal	30	80	Copy-scAT	1894	446
32	NA	446	0	1448	7515	0.8461	1	0.2355	0.3812	0.7388	9.39	Tetraclonal	30	90	Copy-scAT	1894	446
32	NA	0	0	1894	7515	0.7987	0	0	0	0.9352	9.77	Tetraclonal	30	100	Copy-scAT	1894	0
33	NA	1447	885	447	6630	0.8584	0.6205	0.764	0.6848	0.7651	9.8	Tetraclonal	30	10	Copy-scAT	1894	2332
33	NA	1447	885	447	6630	0.8584	0.6205	0.764	0.6848	0.7651	9.8	Tetraclonal	30	20	Copy-scAT	1894	2332
33	NA	1447	885	447	6630	0.8584	0.6205	0.764	0.6848	0.7651	9.8	Tetraclonal	30	30	Copy-scAT	1894	2332
33	NA	1204	593	690	6922	0.8636	0.67	0.6357	0.6524	0.7522	9.39	Tetraclonal	30	40	Copy-scAT	1894	1797
33	NA	744	220	1850	6657	0.7814	0.7718	0.2868	0.4182	0.8834	6.4	Tetraclonal	30	50	Copy-scAT	2594	964
33	NA	744	53	1850	6824	0.7991	0.9335	0.2868	0.4388	0.8512	6.83	Tetraclonal	30	60	Copy-scAT	2594	797
33	NA	446	0	1448	7515	0.8461	1	0.2355	0.3812	0.8136	9.39	Tetraclonal	30	70	Copy-scAT	1894	446
33	NA	446	0	1448	7515	0.8461	1	0.2355	0.3812	0.8136	9.39	Tetraclonal	30	80	Copy-scAT	1894	446
33	NA	446	0	1448	7515	0.8461	1	0.2355	0.3812	0.8136	9.39	Tetraclonal	30	90	Copy-scAT	1894	446
33	NA	0	0	1894	7515	0.7987	0	0	0	1.051	9.77	Tetraclonal	30	100	Copy-scAT	1894	0
34	NA	1731	836	163	6679	0.8938	0.6743	0.9139	0.7761	0.708	9.8	Tetraclonal	30	10	Copy-scAT	1894	2567
34	NA	1731	836	163	6679	0.8938	0.6743	0.9139	0.7761	0.708	9.8	Tetraclonal	30	20	Copy-scAT	1894	2567
34	NA	1731	836	163	6679	0.8938	0.6743	0.9139	0.7761	0.708	9.8	Tetraclonal	30	30	Copy-scAT	1894	2567
34	NA	1287	225	1307	6652	0.8382	0.8512	0.4961	0.6269	0.7839	9.39	Tetraclonal	30	40	Copy-scAT	2594	1512
34	NA	796	125	1798	6752	0.797	0.8643	0.3069	0.4529	0.8763	8.73	Tetraclonal	30	50	Copy-scAT	2594	921
34	NA	796	72	1798	6805	0.8026	0.9171	0.3069	0.4598	0.8649	9.39	Tetraclonal	30	60	Copy-scAT	2594	868
34	NA	495	75	1399	7440	0.8433	0.8684	0.2614	0.4018	0.8407	9.39	Tetraclonal	30	70	Copy-scAT	1894	570
34	NA	495	75	1399	7440	0.8433	0.8684	0.2614	0.4018	0.8407	9.39	Tetraclonal	30	80	Copy-scAT	1894	570
34	NA	446	0	1448	7515	0.8461	1	0.2355	0.3812	0.8348	9.39	Tetraclonal	30	90	Copy-scAT	1894	446
34	NA	0	0	1894	7515	0.7987	0	0	0	1.0588	9.77	Tetraclonal	30	100	Copy-scAT	1894	0
35	NA	1963	958	631	5919	0.8322	0.672	0.7567	0.7119	0.7756	10.2	Tetraclonal	30	10	Copy-scAT	2594	2921
35	NA	1963	958	631	5919	0.8322	0.672	0.7567	0.7119	0.7756	10.2	Tetraclonal	30	20	Copy-scAT	2594	2921
35	NA	1633	1132	261	6383	0.852	0.5906	0.8622	0.701	0.7575	10.2	Tetraclonal	30	30	Copy-scAT	1894	2765
35	NA	1390	840	504	6675	0.8572	0.6233	0.7339	0.6741	0.7479	9.8	Tetraclonal	30	40	Copy-scAT	1894	2230
35	NA	796	292	1798	6585	0.7793	0.7316	0.3069	0.4324	0.8419	9.39	Tetraclonal	30	50	Copy-scAT	2594	1088
35	NA	796	72	1798	6805	0.8026	0.9171	0.3069	0.4598	0.8031	9.39	Tetraclonal	30	60	Copy-scAT	2594	868
35	NA	446	0	1448	7515	0.8461	1	0.2355	0.3812	0.7758	9.39	Tetraclonal	30	70	Copy-scAT	1894	446
35	NA	446	0	1448	7515	0.8461	1	0.2355	0.3812	0.7758	9.39	Tetraclonal	30	80	Copy-scAT	1894	446
35	NA	446	0	1448	7515	0.8461	1	0.2355	0.3812	0.7758	9.39	Tetraclonal	30	90	Copy-scAT	1894	446
35	NA	0	0	1894	7515	0.7987	0	0	0	0.9832	9.77	Tetraclonal	30	100	Copy-scAT	1894	0
36	NA	1963	958	631	5919	0.8322	0.672	0.7567	0.7119	0.7756	10.2	Tetraclonal	30	10	Copy-scAT	2594	2921
36	NA	1963	958	631	5919	0.8322	0.672	0.7567	0.7119	0.7756	10.2	Tetraclonal	30	20	Copy-scAT	2594	2921
36	NA	1633	1132	261	6383	0.852	0.5906	0.8622	0.701	0.7575	10.2	Tetraclonal	30	30	Copy-scAT	1894	2765
36	NA	1390	840	504	6675	0.8572	0.6233	0.7339	0.6741	0.7479	9.8	Tetraclonal	30	40	Copy-scAT	1894	2230
36	NA	796	292	1798	6585	0.7793	0.7316	0.3069	0.4324	0.8419	9.39	Tetraclonal	30	50	Copy-scAT	2594	1088
36	NA	796	125	1798	6752	0.797	0.8643	0.3069	0.4529	0.8137	8.73	Tetraclonal	30	60	Copy-scAT	2594	921
36	NA	495	128	1399	7387	0.8377	0.7945	0.2614	0.3933	0.7922	6.83	Tetraclonal	30	70	Copy-scAT	1894	623
36	NA	446	0	1448	7515	0.8461	1	0.2355	0.3812	0.7758	9.39	Tetraclonal	30	80	Copy-scAT	1894	446
36	NA	446	0	1448	7515	0.8461	1	0.2355	0.3812	0.7758	9.39	Tetraclonal	30	90	Copy-scAT	1894	446
36	NA	0	0	1894	7515	0.7987	0	0	0	0.9832	9.77	Tetraclonal	30	100	Copy-scAT	1894	0
37	NA	1943	915	651	5962	0.8347	0.6798	0.749	0.7128	0.7797	9.39	Tetraclonal	30	10	Copy-scAT	2594	2858
37	NA	1943	915	651	5962	0.8347	0.6798	0.749	0.7128	0.7797	9.39	Tetraclonal	30	20	Copy-scAT	2594	2858
37	NA	1943	915	651	5962	0.8347	0.6798	0.749	0.7128	0.7797	9.39	Tetraclonal	30	30	Copy-scAT	2594	2858
37	NA	1721	915	873	5962	0.8112	0.6529	0.6635	0.6581	0.7759	10.25	Tetraclonal	30	40	Copy-scAT	2594	2636
37	NA	850	182	1744	6695	0.7966	0.8236	0.3277	0.4688	0.8208	6.83	Tetraclonal	30	50	Copy-scAT	2594	1032
37	NA	850	182	1744	6695	0.7966	0.8236	0.3277	0.4688	0.8208	6.83	Tetraclonal	30	60	Copy-scAT	2594	1032
37	NA	446	0	1448	7515	0.8461	1	0.2355	0.3812	0.7568	9.39	Tetraclonal	30	70	Copy-scAT	1894	446
37	NA	446	0	1448	7515	0.8461	1	0.2355	0.3812	0.7568	9.39	Tetraclonal	30	80	Copy-scAT	1894	446
37	NA	446	0	1448	7515	0.8461	1	0.2355	0.3812	0.7568	9.39	Tetraclonal	30	90	Copy-scAT	1894	446
37	NA	0	0	1894	7515	0.7987	0	0	0	0.978	9.77	Tetraclonal	30	100	Copy-scAT	1894	0
38	NA	1791	966	803	5911	0.8132	0.6496	0.6904	0.6694	0.8004	9.8	Tetraclonal	30	10	Copy-scAT	2594	2757
38	NA	1791	966	803	5911	0.8132	0.6496	0.6904	0.6694	0.8004	9.8	Tetraclonal	30	20	Copy-scAT	2594	2757
38	NA	1791	966	803	5911	0.8132	0.6496	0.6904	0.6694	0.8004	9.8	Tetraclonal	30	30	Copy-scAT	2594	2757
38	NA	1447	993	447	6522	0.847	0.593	0.764	0.6677	0.7458	9.39	Tetraclonal	30	40	Copy-scAT	1894	2440
38	NA	796	400	1798	6477	0.7679	0.6656	0.3069	0.4201	0.851	6.4	Tetraclonal	30	50	Copy-scAT	2594	1196
38	NA	796	125	1798	6752	0.797	0.8643	0.3069	0.4529	0.798	8.73	Tetraclonal	30	60	Copy-scAT	2594	921
38	NA	495	75	1399	7440	0.8433	0.8684	0.2614	0.4018	0.763	9.39	Tetraclonal	30	70	Copy-scAT	1894	570
38	NA	495	75	1399	7440	0.8433	0.8684	0.2614	0.4018	0.763	9.39	Tetraclonal	30	80	Copy-scAT	1894	570
38	NA	446	0	1448	7515	0.8461	1	0.2355	0.3812	0.7571	9.39	Tetraclonal	30	90	Copy-scAT	1894	446
38	NA	0	0	1894	7515	0.7987	0	0	0	0.9785	9.77	Tetraclonal	30	100	Copy-scAT	1894	0
39	NA	1633	971	261	6544	0.8691	0.6271	0.8622	0.7261	0.7492	9.8	Tetraclonal	30	10	Copy-scAT	1894	2604
39	NA	1633	971	261	6544	0.8691	0.6271	0.8622	0.7261	0.7492	9.8	Tetraclonal	30	20	Copy-scAT	1894	2604
39	NA	1633	971	261	6544	0.8691	0.6271	0.8622	0.7261	0.7492	9.8	Tetraclonal	30	30	Copy-scAT	1894	2604
39	NA	1390	679	504	6836	0.8743	0.6718	0.7339	0.7015	0.7373	9.39	Tetraclonal	30	40	Copy-scAT	1894	2069
39	NA	744	53	1850	6824	0.7991	0.9335	0.2868	0.4388	0.8484	6.83	Tetraclonal	30	50	Copy-scAT	2594	797
39	NA	744	53	1850	6824	0.7991	0.9335	0.2868	0.4388	0.8484	6.83	Tetraclonal	30	60	Copy-scAT	2594	797
39	NA	446	0	1448	7515	0.8461	1	0.2355	0.3812	0.8143	9.39	Tetraclonal	30	70	Copy-scAT	1894	446
39	NA	446	0	1448	7515	0.8461	1	0.2355	0.3812	0.8143	9.39	Tetraclonal	30	80	Copy-scAT	1894	446
39	NA	446	0	1448	7515	0.8461	1	0.2355	0.3812	0.8143	9.39	Tetraclonal	30	90	Copy-scAT	1894	446
39	NA	0	0	1894	7515	0.7987	0	0	0	1.0317	9.77	Tetraclonal	30	100	Copy-scAT	1894	0
40	NA	2061	958	533	5919	0.8426	0.6827	0.7945	0.7344	0.755	9.8	Tetraclonal	30	10	Copy-scAT	2594	3019
40	NA	2061	958	533	5919	0.8426	0.6827	0.7945	0.7344	0.755	9.8	Tetraclonal	30	20	Copy-scAT	2594	3019
40	NA	1731	1132	163	6383	0.8624	0.6046	0.9139	0.7278	0.7364	9.8	Tetraclonal	30	30	Copy-scAT	1894	2863
40	NA	1390	679	504	6836	0.8743	0.6718	0.7339	0.7015	0.7125	9.39	Tetraclonal	30	40	Copy-scAT	1894	2069
40	NA	495	263	1399	7252	0.8234	0.653	0.2614	0.3733	0.8195	9.39	Tetraclonal	30	50	Copy-scAT	1894	758
40	NA	495	128	1399	7387	0.8377	0.7945	0.2614	0.3933	0.7922	6.83	Tetraclonal	30	60	Copy-scAT	1894	623
40	NA	495	75	1399	7440	0.8433	0.8684	0.2614	0.4018	0.7812	9.39	Tetraclonal	30	70	Copy-scAT	1894	570
40	NA	495	75	1399	7440	0.8433	0.8684	0.2614	0.4018	0.7812	9.39	Tetraclonal	30	80	Copy-scAT	1894	570
40	NA	446	0	1448	7515	0.8461	1	0.2355	0.3812	0.7758	9.39	Tetraclonal	30	90	Copy-scAT	1894	446
40	NA	0	0	1894	7515	0.7987	0	0	0	0.9832	9.77	Tetraclonal	30	100	Copy-scAT	1894	0
1	NA	2640	1139	568	5405	0.825	0.6986	0.8229	0.7557	0.7904	0.7	Monoclonal	40	10	Copy-scAT	3208	3779
1	NA	2640	1139	568	5405	0.825	0.6986	0.8229	0.7557	0.7904	0.7	Monoclonal	40	20	Copy-scAT	3208	3779
1	NA	2640	1139	568	5405	0.825	0.6986	0.8229	0.7557	0.7904	0.7	Monoclonal	40	30	Copy-scAT	3208	3779
1	NA	2640	1139	568	5405	0.825	0.6986	0.8229	0.7557	0.7904	0.7	Monoclonal	40	40	Copy-scAT	3208	3779
1	NA	2585	840	623	5704	0.85	0.7547	0.8058	0.7794	0.7195	0.65	Monoclonal	40	50	Copy-scAT	3208	3425
1	NA	64	387	3144	6157	0.6379	0.1419	0.02	0.035	0.9426	0.68	Monoclonal	40	60	Copy-scAT	3208	451
1	NA	0	0	3208	6544	0.671	0	0	0	0.9022	0.68	Monoclonal	40	70	Copy-scAT	3208	0
1	NA	0	0	3208	6544	0.671	0	0	0	0.9022	0.68	Monoclonal	40	80	Copy-scAT	3208	0
1	NA	0	0	3208	6544	0.671	0	0	0	0.9022	0.68	Monoclonal	40	90	Copy-scAT	3208	0
1	NA	0	0	3208	6544	0.671	0	0	0	0.9022	0.68	Monoclonal	40	100	Copy-scAT	3208	0
2	NA	2640	1126	568	5418	0.8263	0.701	0.8229	0.7571	0.7897	0.65	Monoclonal	40	10	Copy-scAT	3208	3766
2	NA	2640	1126	568	5418	0.8263	0.701	0.8229	0.7571	0.7897	0.65	Monoclonal	40	20	Copy-scAT	3208	3766
2	NA	2640	1126	568	5418	0.8263	0.701	0.8229	0.7571	0.7897	0.65	Monoclonal	40	30	Copy-scAT	3208	3766
2	NA	2640	968	568	5576	0.8425	0.7317	0.8229	0.7746	0.7662	0.7	Monoclonal	40	40	Copy-scAT	3208	3608
2	NA	2585	840	623	5704	0.85	0.7547	0.8058	0.7794	0.7206	0.65	Monoclonal	40	50	Copy-scAT	3208	3425
2	NA	201	629	3007	5915	0.6272	0.2422	0.0627	0.0996	0.9802	0.68	Monoclonal	40	60	Copy-scAT	3208	830
2	NA	0	0	3208	6544	0.671	0	0	0	0.9035	0.68	Monoclonal	40	70	Copy-scAT	3208	0
2	NA	0	0	3208	6544	0.671	0	0	0	0.9035	0.68	Monoclonal	40	80	Copy-scAT	3208	0
2	NA	0	0	3208	6544	0.671	0	0	0	0.9035	0.68	Monoclonal	40	90	Copy-scAT	3208	0
2	NA	0	0	3208	6544	0.671	0	0	0	0.9035	0.68	Monoclonal	40	100	Copy-scAT	3208	0
3	NA	2503	726	705	5818	0.8533	0.7752	0.7802	0.7777	0.7447	0.65	Monoclonal	40	10	Copy-scAT	3208	3229
3	NA	2503	726	705	5818	0.8533	0.7752	0.7802	0.7777	0.7447	0.65	Monoclonal	40	20	Copy-scAT	3208	3229
3	NA	2503	726	705	5818	0.8533	0.7752	0.7802	0.7777	0.7447	0.65	Monoclonal	40	30	Copy-scAT	3208	3229
3	NA	2503	726	705	5818	0.8533	0.7752	0.7802	0.7777	0.7447	0.65	Monoclonal	40	40	Copy-scAT	3208	3229
3	NA	2448	598	760	5946	0.8607	0.8037	0.7631	0.7829	0.6907	0.65	Monoclonal	40	50	Copy-scAT	3208	3046
3	NA	340	387	2868	6157	0.6662	0.4677	0.106	0.1728	0.9392	0.68	Monoclonal	40	60	Copy-scAT	3208	727
3	NA	0	0	3208	6544	0.671	0	0	0	0.9466	0.68	Monoclonal	40	70	Copy-scAT	3208	0
3	NA	0	0	3208	6544	0.671	0	0	0	0.9466	0.68	Monoclonal	40	80	Copy-scAT	3208	0
3	NA	0	0	3208	6544	0.671	0	0	0	0.9466	0.68	Monoclonal	40	90	Copy-scAT	3208	0
3	NA	0	0	3208	6544	0.671	0	0	0	0.9466	0.68	Monoclonal	40	100	Copy-scAT	3208	0
4	NA	2542	968	666	5576	0.8324	0.7242	0.7924	0.7568	0.7956	0.6	Monoclonal	40	10	Copy-scAT	3208	3510
4	NA	2422	968	786	5576	0.8201	0.7145	0.755	0.7342	0.8135	0.58	Monoclonal	40	20	Copy-scAT	3208	3390
4	NA	2295	968	913	5576	0.8071	0.7033	0.7154	0.7093	0.8321	0.65	Monoclonal	40	30	Copy-scAT	3208	3263
4	NA	2240	840	968	5704	0.8146	0.7273	0.6983	0.7125	0.7886	0.58	Monoclonal	40	40	Copy-scAT	3208	3080
4	NA	2240	840	968	5704	0.8146	0.7273	0.6983	0.7125	0.7886	0.58	Monoclonal	40	50	Copy-scAT	3208	3080
4	NA	225	387	2983	6157	0.6544	0.3676	0.0701	0.1178	0.9414	0.65	Monoclonal	40	60	Copy-scAT	3208	612
4	NA	0	0	3208	6544	0.671	0	0	0	0.9205	0.68	Monoclonal	40	70	Copy-scAT	3208	0
4	NA	0	0	3208	6544	0.671	0	0	0	0.9205	0.68	Monoclonal	40	80	Copy-scAT	3208	0
4	NA	0	0	3208	6544	0.671	0	0	0	0.9205	0.68	Monoclonal	40	90	Copy-scAT	3208	0
4	NA	0	0	3208	6544	0.671	0	0	0	0.9205	0.68	Monoclonal	40	100	Copy-scAT	3208	0
5	NA	2158	897	1050	5647	0.8003	0.7064	0.6727	0.6891	0.8131	0.58	Monoclonal	40	10	Copy-scAT	3208	3055
5	NA	2158	897	1050	5647	0.8003	0.7064	0.6727	0.6891	0.8131	0.58	Monoclonal	40	20	Copy-scAT	3208	3055
5	NA	2158	897	1050	5647	0.8003	0.7064	0.6727	0.6891	0.8131	0.58	Monoclonal	40	30	Copy-scAT	3208	3055
5	NA	2103	726	1105	5818	0.8122	0.7434	0.6555	0.6967	0.7591	0.51	Monoclonal	40	40	Copy-scAT	3208	2829
5	NA	2103	598	1105	5946	0.8254	0.7786	0.6555	0.7118	0.7374	0.58	Monoclonal	40	50	Copy-scAT	3208	2701
5	NA	195	387	3013	6157	0.6514	0.3351	0.0608	0.1029	0.9518	0.65	Monoclonal	40	60	Copy-scAT	3208	582
5	NA	0	0	3208	6544	0.671	0	0	0	0.9259	0.68	Monoclonal	40	70	Copy-scAT	3208	0
5	NA	0	0	3208	6544	0.671	0	0	0	0.9259	0.68	Monoclonal	40	80	Copy-scAT	3208	0
5	NA	0	0	3208	6544	0.671	0	0	0	0.9259	0.68	Monoclonal	40	90	Copy-scAT	3208	0
5	NA	0	0	3208	6544	0.671	0	0	0	0.9259	0.68	Monoclonal	40	100	Copy-scAT	3208	0
6	NA	2254	968	954	5576	0.8029	0.6996	0.7026	0.7011	0.838	0.73	Monoclonal	40	10	Copy-scAT	3208	3222
6	NA	2134	968	1074	5576	0.7906	0.6879	0.6652	0.6764	0.855	0.7	Monoclonal	40	20	Copy-scAT	3208	3102
6	NA	2134	968	1074	5576	0.7906	0.6879	0.6652	0.6764	0.855	0.7	Monoclonal	40	30	Copy-scAT	3208	3102
6	NA	2134	968	1074	5576	0.7906	0.6879	0.6652	0.6764	0.855	0.7	Monoclonal	40	40	Copy-scAT	3208	3102
6	NA	2079	840	1129	5704	0.7981	0.7122	0.6481	0.6786	0.8128	0.65	Monoclonal	40	50	Copy-scAT	3208	2919
6	NA	843	455	2365	6089	0.7108	0.6495	0.2628	0.3742	0.8544	0.65	Monoclonal	40	60	Copy-scAT	3208	1298
6	NA	0	0	3208	6544	0.671	0	0	0	0.9205	0.68	Monoclonal	40	70	Copy-scAT	3208	0
6	NA	0	0	3208	6544	0.671	0	0	0	0.9205	0.68	Monoclonal	40	80	Copy-scAT	3208	0
6	NA	0	0	3208	6544	0.671	0	0	0	0.9205	0.68	Monoclonal	40	90	Copy-scAT	3208	0
6	NA	0	0	3208	6544	0.671	0	0	0	0.9205	0.68	Monoclonal	40	100	Copy-scAT	3208	0
7	NA	2630	726	578	5818	0.8663	0.7837	0.8198	0.8013	0.7218	0.58	Monoclonal	40	10	Copy-scAT	3208	3356
7	NA	2503	726	705	5818	0.8533	0.7752	0.7802	0.7777	0.7447	0.65	Monoclonal	40	20	Copy-scAT	3208	3229
7	NA	2503	726	705	5818	0.8533	0.7752	0.7802	0.7777	0.7447	0.65	Monoclonal	40	30	Copy-scAT	3208	3229
7	NA	2503	726	705	5818	0.8533	0.7752	0.7802	0.7777	0.7447	0.65	Monoclonal	40	40	Copy-scAT	3208	3229
7	NA	2448	598	760	5946	0.8607	0.8037	0.7631	0.7829	0.6907	0.65	Monoclonal	40	50	Copy-scAT	3208	3046
7	NA	2079	455	1129	6089	0.8376	0.8204	0.6481	0.7241	0.7327	0.65	Monoclonal	40	60	Copy-scAT	3208	2534
7	NA	0	0	3208	6544	0.671	0	0	0	0.9466	0.68	Monoclonal	40	70	Copy-scAT	3208	0
7	NA	0	0	3208	6544	0.671	0	0	0	0.9466	0.68	Monoclonal	40	80	Copy-scAT	3208	0
7	NA	0	0	3208	6544	0.671	0	0	0	0.9466	0.68	Monoclonal	40	90	Copy-scAT	3208	0
7	NA	0	0	3208	6544	0.671	0	0	0	0.9466	0.68	Monoclonal	40	100	Copy-scAT	3208	0
8	NA	2295	1139	913	5405	0.7896	0.6683	0.7154	0.6911	0.8393	0.65	Monoclonal	40	10	Copy-scAT	3208	3434
8	NA	2295	1139	913	5405	0.7896	0.6683	0.7154	0.6911	0.8393	0.65	Monoclonal	40	20	Copy-scAT	3208	3434
8	NA	2295	1139	913	5405	0.7896	0.6683	0.7154	0.6911	0.8393	0.65	Monoclonal	40	30	Copy-scAT	3208	3434
8	NA	2295	1139	913	5405	0.7896	0.6683	0.7154	0.6911	0.8393	0.65	Monoclonal	40	40	Copy-scAT	3208	3434
8	NA	2240	840	968	5704	0.8146	0.7273	0.6983	0.7125	0.7729	0.58	Monoclonal	40	50	Copy-scAT	3208	3080
8	NA	809	455	2399	6089	0.7073	0.64	0.2522	0.3618	0.8421	0.58	Monoclonal	40	60	Copy-scAT	3208	1264
8	NA	0	0	3208	6544	0.671	0	0	0	0.9022	0.68	Monoclonal	40	70	Copy-scAT	3208	0
8	NA	0	0	3208	6544	0.671	0	0	0	0.9022	0.68	Monoclonal	40	80	Copy-scAT	3208	0
8	NA	0	0	3208	6544	0.671	0	0	0	0.9022	0.68	Monoclonal	40	90	Copy-scAT	3208	0
8	NA	0	0	3208	6544	0.671	0	0	0	0.9022	0.68	Monoclonal	40	100	Copy-scAT	3208	0
9	NA	2767	1139	441	5405	0.838	0.7084	0.8625	0.7779	0.7717	0.65	Monoclonal	40	10	Copy-scAT	3208	3906
9	NA	2640	1139	568	5405	0.825	0.6986	0.8229	0.7557	0.7904	0.7	Monoclonal	40	20	Copy-scAT	3208	3779
9	NA	2640	1139	568	5405	0.825	0.6986	0.8229	0.7557	0.7904	0.7	Monoclonal	40	30	Copy-scAT	3208	3779
9	NA	2640	840	568	5704	0.8556	0.7586	0.8229	0.7895	0.7455	0.7	Monoclonal	40	40	Copy-scAT	3208	3480
9	NA	2585	840	623	5704	0.85	0.7547	0.8058	0.7794	0.7195	0.65	Monoclonal	40	50	Copy-scAT	3208	3425
9	NA	822	629	2386	5915	0.6908	0.5665	0.2562	0.3529	0.8897	0.71	Monoclonal	40	60	Copy-scAT	3208	1451
9	NA	0	0	3208	6544	0.671	0	0	0	0.9022	0.68	Monoclonal	40	70	Copy-scAT	3208	0
9	NA	0	0	3208	6544	0.671	0	0	0	0.9022	0.68	Monoclonal	40	80	Copy-scAT	3208	0
9	NA	0	0	3208	6544	0.671	0	0	0	0.9022	0.68	Monoclonal	40	90	Copy-scAT	3208	0
9	NA	0	0	3208	6544	0.671	0	0	0	0.9022	0.68	Monoclonal	40	100	Copy-scAT	3208	0
10	NA	2542	840	666	5704	0.8456	0.7516	0.7924	0.7715	0.7882	0.6	Monoclonal	40	10	Copy-scAT	3208	3382
10	NA	2295	840	913	5704	0.8202	0.7321	0.7154	0.7236	0.8262	0.65	Monoclonal	40	20	Copy-scAT	3208	3135
10	NA	2295	840	913	5704	0.8202	0.7321	0.7154	0.7236	0.8262	0.65	Monoclonal	40	30	Copy-scAT	3208	3135
10	NA	2295	840	913	5704	0.8202	0.7321	0.7154	0.7236	0.8262	0.65	Monoclonal	40	40	Copy-scAT	3208	3135
10	NA	2240	840	968	5704	0.8146	0.7273	0.6983	0.7125	0.801	0.58	Monoclonal	40	50	Copy-scAT	3208	3080
10	NA	225	387	2983	6157	0.6544	0.3676	0.0701	0.1178	0.9563	0.65	Monoclonal	40	60	Copy-scAT	3208	612
10	NA	0	0	3208	6544	0.671	0	0	0	0.935	0.68	Monoclonal	40	70	Copy-scAT	3208	0
10	NA	0	0	3208	6544	0.671	0	0	0	0.935	0.68	Monoclonal	40	80	Copy-scAT	3208	0
10	NA	0	0	3208	6544	0.671	0	0	0	0.935	0.68	Monoclonal	40	90	Copy-scAT	3208	0
[truncated: 701 more rows]

## Sheet: README_S2
Table S2: Performance metrics for CNV detection across simulated datasets.
Rows:	Each row represents the performance metrics for one simulated dataset, evaluated at the subclone level for TeaCNV and at the sample level for epiAneufinder and Copy-scAT.
Columns:
	dataset_id	Each simulated dataset
	clone_id	Each simulated subclone
	TP	Number of correctly predicted CNV-positive bins
	FP	Number of incorrectly predicted CNV-positive bins
	FN	Number of missed ground-truth CNV-positive bins
	TN	Number of correctly predicted CNV-negative bins
	accuracy	Proportion of all bins correctly classified as CNV-positive or CNV-negative
	precision	Proportion of predicted CNV-positive bins that are truly CNV-positive
	recall	Proportion of true CNV-positive bins that are correctly identified
	F1	Harmonic mean of precision and recall
	RMSE	Root mean square error between predicted and ground-truth values
	Mean break point distance (Mb)	Average genomic distance, in megabases, between predicted and true CNV breakpoints
	Clonal architecture	The clonal complexity of subclones in the dataset
	CNV burden (%)	Percentage of the genome affected by copy number variations
	Calling cell fraction threshold (%)	Minimum fraction of cells required for a CNV event to be called
	method	The method being evaluated
	# Ground-truth CNV-positive bins	Number of bins labeled as CNV-positive in the ground-truth dataset
	# Predicted CNV-positive bins	Number of bins predicted as CNV-positive by the method
